# Supplementary material for: Conserved Structural Motifs of Two Distant IAV Subtypes in Genomic Segment 5 RNA
Source: Viruses. 2021 Mar 22;13(3):525. doi: 10.3390/v13030525 (PMC8004953; doi:10.3390/v13030525)
Supplement: Supplementary file 1 [file viruses-13-00525-s001.zip]

Archive with 5 entries (5 files):
- Figure S1.tif
- Figure S2.tif
- Figure S3.tif
- Supplementary_Data.xlsx
- Supplementary_Figures.docx
