# Supplementary material for: Conserved Structural Motifs of Two Distant IAV Subtypes in Genomic Segment 5 RNA
Source: Viruses. 2021 Mar 22;13(3):525. doi: 10.3390/v13030525 (PMC8004953; doi:10.3390/v13030525)
Supplement: Supplementary file 1 [file viruses-13-00525-s001.zip › Supplementary_Data.xlsx]

## Sheet: Title page
Supplementary Data
Conserved structural motifs of two distant IAV subtypes in genomic segment 5 RNA
Paula Michalak 1#, Julita Piasecka 1#, Barbara Szutkowska 1#, Ryszard Kierzek 1, Ewa Biala 1, Walter N. Moss 2 and Elzbieta Kierzek 1,*
1 Institute of Bioorganic Chemistry, Polish Academy of Sciences, Noskowskiego 12/14, 61-704 Poznan, Poland
2 Roy J. Carver Department of Biophysics, Biochemistry and Molecular Biology, Iowa State University, Ames, IA 50011, United States of America
# P.M.., J.P., and B.S. contributed equally to this work
*Corresponding author: E-mail: elzbieta.kierzek@ibch.poznan.pl, Institute of Bioorganic Chemistry Polish Academy of Sciences, 61-704 Poznan, Noskowskiego 12/14, Poland

## Sheet: Primers
Table S1.	DNA primers used for construction of vRNA5 DNA template in pUC19
Name	Sequence 5'->3'	Description
CT-5	AGTAGAAACAAGGGTATTTTTCTTCAACTG	RT primer targeting vRNA5 A/California/04/2009
F-5 ECoCI	TACTGCAGAGCAAAAGCAGGGTAGATAATCACTCAAT	PCR forward primer with ECoCI restriction site
C-5 geA PgtI	TTGAATTCAGTAGAAACAAGGGTATTTTTCTTCAACTGTCATACTC	PCR reverse primer with PgtI restriction site
Table S2.	DNA primers used for reverse transcription
Name	Sequence 5'->3'
1_2L	AGCAAAAGCAGGGTAGATAATCAC*
2L	GAGAGGATGGTGCTTTCTGCTTTTG*
V_4	ATGATGGATCAAGTAAGAGAAAGTCG
V_5	GTCAATTGGTGTGGATGGCA
V_6	AGTGCAGCGGAATCTCC
V_7L	CGAAGGACAAGGGTTGCTTA*
V_8	GGCACGGTCAGCACTC
	*LNA (locked nucleic acid) is marked with bold. All primers contain 5' aminolinker and were 5'-labelled with FAM, JOE, TAMRA or ROX.

## Sheet: vRNA5 reactivities
Table S3.	vRNA5 nucleotide reactivities
vRNA5 A/California/04/2009 (H1N1)
Position	Base	NMIA reactivity	DMS reactivity
1	A	-999	-999
2	G	-999	-999
3	U	-999	-999
4	A	-999	-999
5	G	-999	-999
6	A	-999	-999
7	A	-999	-999
8	A	-999	-999
9	C	-999	-999
10	A	-0.00135877	-999
11	A	0.120688	-999
12	G	-1.07641	-999
13	G	-1.02869	-0.267054
14	G	-0.169064	-0.133934
15	U	-0.167708	-0.351915
16	A	0.336923	-0.0265487
17	U	-0.422306	-0.0579294
18	U	-0.688625	-0.0393815
19	U	-0.437849	-0.651315
20	U	-2.68806	-0.763954
21	U	-1.73886	-0.435141
22	C	0.0459252	-1.1419
23	C	-0.175731	-0.80373
24	U	0.498781	-0.202697
25	C	0.128048	-0.21625
26	A	-0.10192	0.992197
27	A	-1.10318	1.20979
28	C	-2.01126	0.27425
29	U	-1.52132	-0.925659
30	G	-0.238401	-1.46227
31	U	0.32655	-1.37388
32	C	0.414741	-0.538885
33	A	0.401628	1.39769
34	U	-2.39189	-0.233083
35	A	-0.0217847	0.688536
36	C	-0.844534	-1.11202
37	U	-0.373374	-0.250266
38	C	0.109706	-0.189038
39	C	0.323449	0.017069
40	U	0.173322	0.036501
41	C	-0.126336	0.435505
42	U	-0.576339	-0.347948
43	G	0.565368	-1.20061
44	C	0.934222	-3.03554
45	A	0.640459	0.156056
46	U	1.0481	-0.193997
47	U	0.552303	-0.527793
48	G	0.344548	-0.25389
49	U	0.76804	-0.152582
50	C	0.338055	0.54618
51	U	0.308657	0.0639734
52	C	-0.143658	0.743536
53	C	-0.0277321	0.471754
54	G	-0.022018	-0.18409
55	A	-0.199116	-0.0261856
56	A	-0.154156	0.0569435
57	G	0.0478807	-0.239635
58	A	0.257119	-0.117341
59	A	0.46549	0.0717292
60	A	0.213093	0.0969856
61	U	0.657813	-0.420152
62	A	0.295715	0.0506978
63	A	-0.0786371	0.306182
64	G	-0.320921	-0.0895395
65	A	-0.0803111	0.447447
66	C	-0.0613639	0.414502
67	C	-0.139939	-0.0599428
68	C	0.225583	0.105197
69	U	0.351371	-0.3285
70	U	0.336655	-0.432113
71	C	0.764466	-0.720926
72	A	0.445918	0.828323
73	U	0.361771	-0.405912
74	U	-0.0566602	-0.406555
75	A	-0.277515	0.320606
76	C	-0.0357281	-0.198202
77	U	-0.65327	-0.0517135
78	C	0.450391	-1.53426
79	A	0.309752	0.352387
80	U	0.626545	-0.137336
81	G	-0.580251	-0.351224
82	U	0.448077	-2.62659
83	C	0.777978	0.0393142
84	A	1.46042	0.668412
85	A	1.97673	0.95739
86	A	0.849408	0.889845
87	G	0.0721868	-0.0149237
88	G	0.269504	-0.267053
89	A	0.134524	0.0534918
90	A	0.120566	0.200849
91	G	-0.067193	0.0396314
92	G	0.136548	-0.174541
93	C	0.0210279	0.143457
94	A	0.0861123	0.27053
95	C	-0.0565693	0.0569842
96	G	0.195016	-0.0899704
97	A	1.19757	0.168264
98	U	0.384033	-0.143279
99	C	1.07801	1.16598
100	G	0.847965	-0.48451
101	G	1.75442	-0.378838
102	G	0.582252	-0.450222
103	U	0.655461	-0.347302
104	U	-0.0413017	-0.220154
105	C	-0.0768927	-0.0779699
106	G	1.22707	-0.178853
107	U	0.641208	-0.160321
108	U	-0.644432	-0.168698
109	G	-0.734174	-0.356942
110	C	-1.99933	-0.371207
111	C	0.0017246	-0.531247
112	U	0.289828	-0.153598
113	U	0.388754	-0.212152
114	U	1.41365	-0.176416
115	U	0.315582	-0.625461
116	C	0.213595	-0.156297
117	G	0.122351	-0.487008
118	U	-0.192942	-0.177648
119	C	-0.248772	-0.0525063
120	C	-0.274724	-0.0702234
121	G	0.0365537	-0.459216
122	A	-0.522143	1.58092
123	G	0.0282493	-0.546968
124	A	-0.335818	0.281408
125	G	-1.06348	-0.470377
126	C	-0.377539	-0.339955
127	U	-0.174769	-0.393178
128	C	-2.22473	-0.194108
129	G	-0.145315	-1.57717
130	A	-3.69876	0.987694
131	A	-1.47089	-1.81261
132	G	-0.429667	-0.917399
133	A	-0.361898	0.362924
134	C	-0.0712947	-0.191879
135	U	-0.357813	-0.0231812
136	C	-0.376406	0.0189809
137	C	-0.0274259	-0.183409
138	C	-0.236716	0.044018
139	C	0.468296	-0.125564
140	G	-0.0154	-0.0804196
141	C	-0.0761696	0.586261
142	C	-0.245145	0.241896
143	C	-0.250268	0.183878
144	C	0.0695252	0.545375
145	U	0.297122	-0.295785
146	G	-0.230231	-0.309312
147	G	-0.194246	-0.078304
148	A	-0.212849	-0.140587
149	A	-0.670599	-1.10322e-05
150	G	0.0539903	-0.341356
151	G	-0.891456	-0.529985
152	A	-1.19716	0.22293
153	C	-0.654173	0.18366
154	A	-0.561846	0.204988
155	A	-0.602344	-0.502177
156	A	-0.594277	-0.501615
157	U	-0.665363	-0.507439
158	C	-0.633225	-0.502674
159	U	-0.860527	-0.528608
160	U	-0.661309	-0.728458
161	C	-7.61473e-05	-0.493491
162	U	-999	-0.422188
163	G	-999	-0.827303
164	G	-999	-0.049449
165	C	-999	0
166	U	-999	0
167	U	-999	0
168	U	-999	0
169	G	-999	0
170	C	-999	0
171	A	-0.0187985	-1.06016
172	C	-2.41478	-1.46846
173	U	-1.80159	-1.08713
174	U	-1.51072	-1.16792
175	U	-1.26127	-0.845953
176	C	-1.19754	-2.40242
177	C	-4.06935	-2.35959
178	A	-2.15067	-0.863041
179	U	-0.637236	-1.45467
180	C	-0.935612	-0.756083
181	A	-1.56629	-999
182	U	2.45645	-999
183	U	0.921185	0.228832
184	C	-0.327483	1.22564
185	U	-0.430522	-0.512921
186	U	-0.22597	-0.477255
187	A	0.819176	1.01979
188	U	0.154423	-0.265405
189	A	1.48809	1.69553
190	A	0.962546	1.30894
191	C	0.0568571	1.15845
192	U	0.696307	-0.206985
193	U	0.723895	-0.364061
194	C	-0.180369	0.645427
195	U	0.331869	-0.30478
196	G	0.719498	-0.179293
197	U	0.63854	-0.367743
198	U	0.756271	-0.468431
199	C	0.309863	0.15161
200	G	0.00732146	0.0011361
201	C	-0.239879	0.279547
202	A	-0.192567	0.320967
203	U	0.227743	-0.243969
204	G	0.168449	-0.136266
205	U	-0.0925685	0.000379036
206	C	-0.247428	-0.170348
207	G	-0.196896	-0.0668888
208	G	-0.750733	-0.54242
209	A	-1.16504	0.0802268
210	U	-0.496726	-0.0310095
211	G	0.235695	-0.0897744
212	U	0.273665	-0.040974
213	C	0.0360858	0.503935
214	C	0.159557	0.496656
215	G	-0.147508	-0.395843
216	U	-1.49527	-0.394225
217	C	-0.561707	0.0266563
218	C	-0.260632	0.0276812
219	U	-0.712898	-0.458616
220	U	-1.14447	-0.496999
221	C	-0.303953	-0.0711663
222	A	0.212902	0.399273
223	U	-0.516252	-0.55659
224	U	0.537316	-0.467149
225	G	0.0550912	-0.411183
226	U	0.792939	-0.2142
227	U	-0.112129	-0.0685125
228	C	-0.353977	0.0784911
229	C	-0.410741	0.0370125
230	C	-0.332834	1.83644
231	G	-0.221147	-0.552674
232	C	-0.467934	0.353167
233	U	-0.592124	-0.435045
234	G	-0.596901	-0.49756
235	A	-0.393078	-0.127683
236	A	-0.275007	-0.126917
237	U	-0.373513	-0.352951
238	G	-0.443238	-0.452111
239	C	-0.122273	0.116949
240	U	-0.222695	-0.218839
241	G	-0.580358	-0.463708
242	C	-0.346472	-0.254341
243	C	-0.872984	-0.328409
244	A	-0.117511	0.0625038
245	U	0.0475645	-0.477549
246	A	0.887478	0.597087
247	A	0.342417	1.41529
248	C	-0.559082	0.0797964
249	G	-0.755164	-0.751146
250	G	-0.698665	-0.644585
251	U	-0.503939	-0.627433
252	U	0.34196	-0.335486
253	G	0.263551	-0.552717
254	C	-0.319313	-0.16832
255	U	-0.336873	-0.395109
256	C	-0.30998	0.195454
257	U	-0.0817414	-0.355969
258	U	0.42146	-0.326109
259	U	2.43024	-0.234078
260	C	0.085847	0.523748
261	A	2.1859	0.933157
262	A	1.50651	1.47681
263	A	1.66025	1.2644
264	A	1.45388	0.948781
265	G	-0.374888	-0.569037
266	G	-0.935023	-0.529826
267	G	-1.05046	-0.519283
268	A	-2.69123	-0.261503
269	G	-0.541781	-0.544122
270	A	0.923551	0.761104
271	U	0.465894	-0.141817
272	U	0.223609	-0.245617
273	C	-0.0580291	0.061036
274	C	-0.100351	0.110927
275	G	-0.468739	-0.352293
276	C	0.0754127	1.07474
277	U	0.608158	-0.278332
278	G	-0.269075	-0.253257
279	C	-0.279645	-0.00997639
280	A	-0.327615	0.367965
281	C	-0.121358	-0.0982804
282	U	-0.47883	-0.373099
283	G	-0.341246	-0.319304
284	A	2.08753	0.636466
285	G	-0.381847	-0.320182
286	A	-0.389991	-0.0381479
287	A	-0.0892802	-0.0599928
288	U	-0.101373	-0.213371
289	G	-0.256656	-0.338304
290	U	0.694663	-0.197312
291	A	1.07838	1.57238
292	G	1.25233	-0.298232
293	G	-0.389266	-0.298735
294	C	-0.0519194	0.264427
295	U	0.0435149	-0.108062
296	G	-0.2448	-0.222064
297	C	0.090891	-0.0395815
298	A	0.122383	0.109496
299	C	-0.0465924	0.0196302
300	A	0.0660985	0.200256
301	C	0.0326274	0.637241
302	U	-0.343434	-0.358712
303	G	-0.311486	-0.221923
304	A	0.0373553	-0.0284515
305	U	-0.136635	-0.161958
306	C	-0.156696	-0.0769977
307	U	-0.451896	-0.311792
308	G	0.0692468	-0.227715
309	G	0.214264	-0.0706217
310	C	-0.30391	-0.199707
311	C	-0.0710615	0.00358299
312	U	-0.531057	-0.350458
313	G	-0.288081	-0.0582564
314	C	-1.71006	-0.242028
315	G	0.114481	-0.454739
316	G	3.09149	-0.220617
317	A	0.973247	1.22834
318	U	-0.755432	-0.292783
319	G	-0.801836	-0.275518
320	C	0.0479897	0.405859
321	C	-0.134751	0.332098
322	U	-0.0628797	-0.251232
323	U	-0.635119	-0.55881
324	U	0.610958	-0.240479
325	U	0.0797188	-0.366267
326	G	0.391591	-0.248594
327	U	-0.0734281	-0.302652
328	U	-0.63523	-0.506117
329	G	-0.293552	-0.17246
330	A	-0.106906	0.190405
331	U	-0.529701	-0.315008
332	U	-0.92571	-0.476904
333	G	-0.6528	-0.363764
334	G	-0.464491	-0.300684
335	U	-0.433124	-0.240524
336	A	0.668766	0.793405
337	U	0.674552	-0.137336
338	U	1.12897	0.007332
339	U	1.07354	-0.0128647
340	C	0.239012	0.6046
341	C	0.222132	1.15829
342	U	0.711444	-0.0769545
343	C	0.0685216	0.897208
344	C	0.11549	0.692032
345	A	0.0114367	0.162434
346	C	0.0141968	-0.0514841
347	U	-0.0760299	-0.164287
348	C	0.113104	-0.160042
349	C	-0.358076	-0.113873
350	U	-0.804625	-0.335988
351	G	-0.398326	-0.3772
352	G	-0.119849	-0.194967
353	U	0.0908372	-0.0981506
354	C	0.0129211	0.49428
355	C	0.12292	0.344493
356	U	0.25029	-0.232663
357	U	0.169795	-0.291168
358	A	0.76651	0.692676
359	U	0.203411	-0.368247
360	G	-0.384283	-0.286275
361	G	0.00478491	0.0109848
362	C	0.0284158	-0.000335625
363	C	-6.44553	-0.71604
364	C	-0.336561	-0.16139
365	A	-0.523237	0.166663
366	G	-0.429587	-0.245614
367	U	-0.27043	-0.345419
368	A	-0.0999092	-0.143216
369	U	-0.207751	-0.29144
370	C	-0.242887	-0.205234
371	U	-0.675972	-0.546047
372	G	0.143391	-0.156252
373	C	-0.0583876	0.291823
374	U	0.0340159	-0.230359
375	U	0.109216	-0.188277
376	C	0.10072	0.110526
377	U	0.131779	-0.280797
378	C	-0.617279	0.801826
379	A	0.191393	0.39449
380	G	0.623622	-0.0775194
381	U	0.808485	0.0652245
382	U	0.781498	0.126312
383	C	0.572399	0.424878
384	C	0.243992	0.697754
385	A	-0.451388	0.0510249
386	G	-0.202904	-0.180728
387	G	0.00982493	-0.169293
388	G	0.707375	-0.0801461
389	U	0.546626	-0.0580726
390	A	0.954369	0.505474
391	U	0.485294	-0.236417
392	U	3.13798e-05	-0.376489
393	G	-0.161154	-0.231964
394	G	0.18725	-0.076393
395	A	0.0516791	0.319981
396	G	-1.02781	-0.348462
397	U	-0.427608	-0.310903
398	C	0.0533377	-0.103117
399	C	0.166962	-0.0162979
400	A	-0.310923	-0.0597469
401	U	-2.52061	-1.43958
402	G	-0.914604	-0.67958
403	G	-0.509936	-0.038269
404	U	0.117653	-0.126074
405	U	0.0412845	-0.191549
406	U	0.520906	-0.113102
407	C	-0.267572	0.225984
408	C	-0.430936	0.758275
409	A	-0.102087	0.968916
410	C	-0.471948	0.52961
411	A	0.0909684	0.627018
412	U	0.102558	-0.236515
413	U	0.350592	-0.224516
414	C	-0.208045	0.568653
415	U	-0.0735005	-0.278517
416	C	-0.727507	1.31586
417	A	0.526603	0.782546
418	U	0.0890768	-0.314918
419	U	0.174717	-0.492468
420	U	0.00904388	-0.423891
421	G	-0.216498	-0.268147
422	A	-0.392157	0.333801
423	A	0.0160681	0.713714
424	G	-0.122838	0.0325377
425	C	-0.452316	0.397925
426	A	-0.0736713	0.249895
427	A	0.21412	0.13405
428	U	0.111721	-0.0399025
429	C	-0.651712	-0.00652594
430	U	-0.383799	-0.207656
431	G	0.0403912	-0.103587
432	G	0.141606	-0.134476
433	A	0.219658	0.128343
434	C	0.166726	0.242711
435	C	0.153323	0.134375
436	C	0.00707333	0.0909519
437	C	0.00508196	0.251997
438	U	0.0122548	-0.112476
439	C	0.0801535	0.623168
440	U	0.0464306	-0.272187
441	U	0.524682	-0.382449
442	G	0.66911	-0.411429
443	U	0.795639	-0.266625
444	G	0.373288	-0.239498
445	G	-0.08955	-0.14389
446	A	-0.00696241	-0.0282641
447	A	-0.201193	0.013899
448	A	-0.27011	0.134044
449	G	-0.182439	0.213747
450	C	0.141092	1.68711
451	U	0.0871164	-0.0545527
452	U	0.243879	-0.106842
453	U	0.0173129	-0.047237
454	C	0.057067	0.0220285
455	C	0.0118387	0.00869337
456	U	0.359653	-0.0319123
457	C	0.31847	0.817125
458	U	0.383938	-0.135779
459	U	0.230025	-0.241251
460	G	-0.0927874	-0.133974
461	G	0.184892	-0.361676
462	A	-0.448057	-0.136578
463	A	-0.085495	0.0246302
464	U	-0.265135	-0.162035
465	C	0.130336	1.24577
466	A	0.145297	1.857
467	C	-0.167431	0.273687
468	U	-0.235921	-0.810177
469	U	-0.26157	-0.707568
470	U	-0.363634	-0.377129
471	C	-0.365796	-0.179777
472	U	0.178023	-0.163215
473	U	0.571152	-0.151858
474	U	0.446131	-0.065564
475	C	0.492113	0.240622
476	C	0.258962	0.137014
477	U	-0.0763156	-0.0239645
478	C	0.0777263	0.369138
479	U	0.408371	-0.204767
480	U	0.528289	-0.223992
481	A	0.677017	0.86553
482	U	0.219325	-0.354088
483	G	0.00348387	-0.214817
484	A	0.506173	0.231088
485	A	0.293029	0.298253
486	A	-0.0915418	0.43726
487	C	-0.089123	0.369369
488	U	0.0424273	-0.180013
489	U	-0.133663	-0.379758
490	G	-0.221918	-0.108428
491	A	-0.166797	0.0290261
492	U	-0.0167385	-0.158056
493	A	-0.00237724	0.0807076
494	C	0.219456	0.0668356
495	U	0.419081	-0.0729514
496	C	0.166554	0.751302
497	U	-0.219886	-0.384198
498	U	-0.173676	-0.356313
499	A	0.296018	0.375017
500	A	0.0939906	0.420902
501	A	0.466929	0.478664
502	U	0.108537	-0.133569
503	C	-0.29791	-0.0886542
504	U	-0.507347	-0.159252
505	U	-0.884332	-0.337497
506	C	-0.0914763	-0.0792474
507	A	-0.218996	0.0220165
508	A	-0.183378	-0.00878058
509	A	0.0372363	0.0842609
510	U	-0.120315	-0.268256
511	G	-0.328675	-0.188073
512	C	-0.222535	-0.109732
513	A	-0.320326	-0.0170649
514	G	-0.38243	-0.194758
515	C	-0.149072	-0.0865086
516	A	0.0541457	0.850249
517	G	-0.366405	-0.233192
518	A	-0.428147	-0.0211941
519	G	-0.510446	-0.21535
520	U	-0.75774	-0.20525
521	G	-0.749725	-0.24759
522	G	-0.557503	-0.100886
523	C	-0.311489	0.00210155
524	A	0.13369	0.229234
525	U	-0.196592	-0.150845
526	G	-0.280684	-0.258904
527	C	-0.174546	-0.0917647
528	C	0.00774934	-0.0497134
529	A	0.408071	1.06837
530	U	0.536711	-0.0607967
531	C	0.115639	0.320374
532	C	0.123329	0.24243
533	A	0.636476	1.15392
534	C	-0.0689638	2.31888
535	A	-0.362059	0.328384
536	C	-0.54172	-0.246106
537	C	-0.571693	-0.250226
538	A	-0.431015	-0.0688166
539	A	-0.517768	-0.184032
540	U	-0.2823	-0.13491
541	U	-0.421001	-0.275251
542	G	-0.307647	-0.156976
543	A	-0.269767	0.289735
544	C	-0.314111	0.204978
545	U	-0.363478	-0.117175
546	C	-0.0144113	-0.0752597
547	U	1.46745	-0.183765
548	U	1.85848	-0.25767
549	G	1.27067	-0.36346
550	U	0.827465	-0.177169
551	G	1.30089	-0.288031
552	A	0.583692	0.711975
553	G	0.705035	-0.138819
554	C	-0.0151077	0.369461
555	U	-0.028756	-0.27542
556	G	-0.172982	-0.412617
557	G	-0.540872	-0.605279
558	G	-1.04725	-0.681329
559	U	0.0685267	-0.138899
560	U	0.502072	-0.153024
561	U	0.931764	-0.177225
562	U	-0.0426365	-0.345491
563	C	-0.756518	0.00537185
564	A	-0.116182	0.00746002
565	U	-0.14841	-0.0620467
566	U	-0.320893	-0.164145
567	U	-0.533895	-0.226984
568	G	-0.525241	-0.278227
569	G	-0.114908	-0.0949149
570	U	-0.010897	-0.0666542
571	C	0.198491	0.913777
572	U	0.731476	-0.156158
573	C	-0.0238415	0.979346
574	A	1.08088	0.871801
575	U	0.518974	-0.132318
576	C	0.271614	0.393341
577	A	1.0696	1.09605
578	G	-0.566412	-0.265083
579	G	-0.744066	-0.475239
580	C	-0.415701	-0.202503
581	U	-0.319878	-0.100742
582	G	0.506053	-0.192853
583	A	3.4006	1.35816
584	C	-0.434279	-0.178259
585	C	-0.401664	-0.155212
586	A	-0.36495	-0.0848796
587	C	-0.0491657	-0.0339187
588	U	-0.24361	-0.0911792
589	U	-0.538623	-0.150967
590	G	0.153196	-0.17489
591	G	-0.187103	-0.115006
592	C	-0.224321	-0.0679643
593	U	-0.616796	-0.244623
594	G	-0.28099	-0.193435
595	U	-0.166218	-0.128587
596	U	-0.0714977	-0.118492
597	U	-0.0999965	-0.102184
598	U	-0.527742	-0.23695
599	G	-0.514846	-0.280473
600	G	-0.240695	-0.24402
601	A	-0.325481	-0.106833
602	G	0.00997154	-0.11491
603	U	0.420427	-0.27211
604	A	0.62516	0.753943
605	A	0.483396	0.474192
606	U	0.224858	-0.15942
607	U	0.236373	-0.219575
608	U	-0.227199	-0.372722
609	G	0.693886	-0.179626
610	A	0.747623	0.498813
611	A	1.23074	1.32306
612	U	0.0272958	-0.421514
613	G	-0.507945	-0.156196
614	G	-0.83332	-0.394837
615	G	-0.366845	-0.297965
616	U	-0.229287	-0.156428
617	C	0.00352354	-0.0624747
618	U	0.515692	-0.0402086
619	A	0.875983	1.33743
620	U	0.608674	0.0607003
621	C	0.269447	1.34053
622	C	0.283841	0.420709
623	C	-0.161181	0.452227
624	G	0.0748197	-0.0885313
625	A	0.0912239	0.0862781
626	C	-0.0282832	-0.0653456
627	C	-0.142702	-0.136468
628	A	-0.38481	-0.132888
629	G	-0.129662	-0.134796
630	U	0.734577	-0.34057
631	G	-0.477807	-0.369153
632	A	-0.308212	-0.0677884
633	G	0.0475535	-0.15527
634	U	0.202459	-0.094187
635	A	0.358621	1.242
636	C	-0.62336	0.554043
637	C	-0.324235	-0.0226845
638	C	0.211168	0.0789805
639	U	0.348609	-0.140896
640	U	0.246141	-0.227553
641	C	-0.506555	0.389662
642	C	-0.324008	-0.0602711
643	C	-0.210136	-0.0137152
644	U	-0.122116	-0.309933
645	U	0.160803	-0.216944
646	U	-0.186641	-0.631354
647	C	-0.339788	-0.282633
648	A	0.103737	0.352878
649	A	0.323577	0.58009
650	A	1.00765	0.670622
651	G	0.548787	-0.187973
652	U	0.280632	-0.999161
653	C	-0.0575985	0.564518
654	A	0.175417	0.0356655
655	U	0.158957	-0.166248
656	G	0.336308	-0.0578283
657	C	0.0498447	-0.084045
658	C	-0.265295	0.1504
659	C	-0.46682	1.34778
660	A	-0.175509	1.28341
661	C	-0.191603	0.264201
662	U	-0.298202	-0.246164
663	U	-0.592289	-0.614157
664	G	-0.185764	-0.015177
665	C	-0.294907	-0.153774
666	U	0.179922	-0.126431
667	A	1.18408	0.988269
668	C	1.4101	0.93812
669	U	0.0808088	-0.299133
670	G	0.387124	-0.15923
671	C	0.304227	-0.153816
672	A	-0.528652	-0.0308609
673	A	-0.138617	0.057798
674	G	0.0602169	0.0563713
675	C	-0.227832	0.844895
676	C	-0.0769781	1.38074
677	C	-0.302043	0.25042
678	A	-0.0175672	0.212522
679	U	0.205775	-0.293616
680	A	0.0428181	0.661387
681	C	0.53813	-0.00482574
682	A	-0.237218	1.16805
683	C	-0.117145	0.28354
684	A	-0.229581	0.526351
685	C	0.0862369	0.591698
686	A	0.0180764	0.530943
687	A	-0.0289061	0.54512
688	G	0.133263	-0.107294
689	C	-0.0456106	-0.214437
690	A	-0.226896	0.108759
691	G	-0.101005	-0.0246664
692	G	0.495964	-0.153373
693	C	0.0889629	-0.140302
694	A	-0.265963	-0.0797314
695	G	-0.215042	-0.115773
696	G	0.0805435	-0.127469
697	C	-0.00123697	-0.290979
698	A	-0.278971	1.03876
699	G	0.0384658	-0.241113
700	G	-0.0411816	-0.164949
701	A	0.0196963	-0.0827146
702	U	0.066557	-0.141335
703	U	0.0832734	-0.113453
704	U	0.27917	-0.187873
705	A	0.401697	0.707176
706	U	-0.058469	-0.254332
707	G	-0.131602	-0.0970241
708	U	-0.249218	-0.249719
709	G	-0.265999	-0.0800476
710	C	0.186498	-0.244885
711	A	-0.178074	-0.0225755
712	A	0.0811123	0.0243864
713	C	0.0477144	-0.148085
714	U	-0.41884	-0.374243
715	G	0.0613999	-0.125359
716	A	-0.0226114	0.154824
717	U	-0.0172177	-0.0635385
718	C	0.240538	0.112644
719	C	0.19927	0.0271949
720	C	0.111273	0.0145983
721	C	0.119062	1.31785
722	U	0.0788884	-0.348857
723	C	-2.43673e-05	-0.150517
724	A	-0.507999	-0.189852
725	G	-0.235371	-0.349202
726	A	0.0249236	-0.192426
727	A	-0.0700014	-0.193559
728	U	-0.326134	-0.340955
729	G	-0.0216705	-0.335057
730	A	-0.298367	0.0161096
731	G	0.145641	-0.245962
732	U	-0.00386768	-0.244601
733	G	0.546561	-0.0028343
734	C	0.59273	-0.0575346
735	U	-0.0870052	-0.260206
736	G	0.500121	-0.220551
737	A	0.323749	0.0743356
738	C	0.274622	0.0267604
739	C	-0.242877	-0.1812
740	G	0.0775115	-0.196498
741	U	-0.324563	-0.268689
742	G	0.325987	-0.188136
743	C	0.518178	-0.145148
744	C	0.628514	-0.239933
745	A	-0.488849	-0.2085
746	G	-0.242873	-0.283153
747	G	0.110169	-0.291731
748	A	0.190672	-0.167519
749	A	0.21147	-0.165198
750	A	0.211102	-0.0484231
751	A	0.173955	0.11074
752	U	-0.353488	-0.302025
753	G	-0.212919	-0.280685
754	A	-0.569296	-0.158161
755	G	0.00725366	-0.190045
756	G	0.270361	-0.23796
757	U	-0.0335748	-0.189311
758	C	0.0898209	0.918179
759	U	0.254606	-0.0545393
760	U	0.421518	0.199551
761	C	0.0955618	0.384868
762	A	0.531695	0.651968
763	A	1.01182	0.172695
764	U	0.59917	-0.122355
765	C	0.589116	-0.170539
766	U	0.182464	-0.211141
767	C	0.294821	-0.190414
768	A	-0.322312	-0.214409
769	G	0.471674	-0.292382
770	C	0.321192	0.405996
771	G	0.78685	-0.20447
772	U	0.469331	-0.180998
773	U	0.55332	-0.202136
774	U	0.11798	-0.197698
775	C	0.254807	-0.177873
776	C	0.461998	-0.22784
777	U	-0.442352	-0.560932
778	G	-0.661244	-0.411863
779	G	-1.05532	-0.692287
780	G	-0.743877	-0.32599
781	U	-1.93847	-0.332094
782	U	-1.10379	-0.340607
783	U	-0.39853	-0.316471
784	C	-0.982617	-0.0942835
785	G	0.16891	-0.267386
786	A	0.0174735	0.314732
787	C	-0.328245	0.463887
788	U	-999	-0.211897
789	U	0.776458	-0.244099
790	U	-0.200313	-0.261125
791	C	-0.745091	0.337117
792	U	0.184665	-0.0341159
793	C	-0.548582	0.210314
794	U	-0.183501	-0.281103
795	U	0.0228923	-0.263763
796	A	0.287119	0.467742
797	C	-0.277823	0.544427
798	U	0.213061	-0.339929
799	U	0.019223	-0.43872
800	G	0.224665	-0.290649
801	A	0.377005	0.209392
802	U	0.49619	-0.123873
803	C	0.721998	0.12503
804	C	0.168455	0.40708
805	A	0.552295	0.218533
806	U	0.235642	-0.314108
807	C	0.0770876	0.0140105
808	A	-0.318076	0.0308361
809	U	0.040489	-0.0125578
810	U	0.0756911	-0.148302
811	G	0.0474373	-0.416933
812	C	-0.080725	-0.0146613
813	C	0.019282	-0.0764789
814	C	0.102171	0.0137581
815	U	0.144299	-0.0588882
816	C	0.671949	0.605332
817	U	0.0118769	-0.310553
818	G	-0.222991	-0.0932821
819	G	-0.145215	-0.0542105
820	G	-0.214653	-0.11542
821	C	0.337834	-0.400484
822	A	-0.222657	0.0961242
823	G	-0.0773119	-0.25022
824	C	-0.219129	0.566958
825	U	0.0339736	-0.2389
826	G	0.424189	-0.299421
827	U	0.405637	-0.3396
828	U	0.240595	-0.278893
829	U	-0.0752027	-0.390871
830	G	0.0998723	-0.297342
831	A	0.0735407	0.0344842
832	A	0.20265	0.155095
833	A	0.52958	0.0347203
834	U	0.899201	-0.203279
835	U	0.828418	-0.193268
836	U	0.661686	-0.17752
837	U	-0.17583	-0.146892
838	C	-0.163211	0.356319
839	C	0.357516	0.391927
840	U	0.925805	-0.271493
841	U	0.75838	-0.288361
842	U	-0.286309	-0.327296
843	G	-0.297269	-0.320902
844	A	-0.679228	-0.209887
845	G	-0.917245	-0.361285
846	G	-0.128292	-0.370581
847	A	-0.332702	-0.0427005
848	U	0.468297	-0.281662
849	A	0.229066	0.364311
850	U	0.0647495	-0.238034
851	U	-0.0253719	-0.249082
852	G	-0.384154	-0.236915
853	C	0.258099	0.0956107
854	A	-0.359467	0.588128
855	C	0.744266	0.65732
856	A	0.547224	0.48856
857	U	0.800592	-0.315447
858	U	0.218971	-0.16141
859	C	0.617217	0.404834
860	U	0.800375	-0.269488
861	U	0.770662	-0.293046
862	U	-0.919207	-0.264782
863	C	1.28219	0.5085
864	A	0.42879	0.471281
865	U	1.31103	-0.33723
866	A	0.942497	0.642987
867	A	-0.253339	0.498151
868	G	-0.652064	-0.227812
869	C	-0.0553201	-0.130371
870	A	-0.0428466	0.270552
871	A	-0.210346	0.312243
872	C	-0.503648	1.16349
873	C	-0.488169	0.3945
874	C	-0.898047	0.158119
875	U	-0.490049	-0.311962
876	U	0.279931	-0.324667
877	G	-0.761504	-0.293202
878	U	-1.12794	-0.536375
879	C	-0.602534	0.0296063
880	C	-0.887461	0.137386
881	U	-1.02558	-0.524544
882	U	0.155584	-0.316707
883	C	-0.644609	0.109115
884	G	0.447277	-0.0920955
885	U	0.00231263	-0.296134
886	C	-0.769835	0.455925
887	C	-1.90179	0.799812
888	A	0.311825	0.396316
889	U	0.473299	-0.282285
890	U	0.791267	-0.206709
891	U	0.441267	-0.279522
892	U	0.722496	-0.239048
893	C	-0.81771	0.586671
894	A	0.342264	0.763267
895	C	-0.309863	1.07916
896	C	-0.253489	0.456495
897	C	-0.323721	0.348967
898	C	-0.206829	0.380283
899	U	-0.0249559	-0.193792
900	C	-0.527592	0.301684
901	C	-1.38419	0.836334
902	A	0.174064	0.623993
903	G	-0.360028	-0.209756
904	A	-0.333817	-0.0335041
905	A	-0.470934	0.0586607
906	A	-0.219969	0.106407
907	U	0.252556	-0.227026
908	U	1.29367	-0.251769
909	U	-0.362015	-0.28804
910	C	-0.878295	-0.165555
911	G	-0.75377	-0.277827
912	G	-0.821248	-0.255229
913	U	-0.937149	-0.290722
914	C	-1.08814	-0.188016
915	A	-0.375678	0.0460671
916	U	0.244062	-0.224839
917	U	0.751749	-0.320017
918	G	0.548529	-0.194275
919	A	0.92014	0.540991
920	U	1.0291	0.29275
921	U	0.799455	-0.0959054
922	C	0.0469815	0.174836
923	C	-1.15147	0.234726
924	A	-0.178577	0.2819
925	C	-1.03725	0.128214
926	G	0.35656	-0.190045
927	U	0.384369	-0.234847
928	U	0.812689	-0.267253
929	U	0.495999	-0.361537
930	G	2.10126	-0.168335
931	A	1.07791	0.848944
932	U	-0.348181	-0.243051
933	C	-0.748758	-0.224872
934	A	-0.693517	-0.0543989
935	U	-0.585359	-0.206431
936	U	-0.75142	-0.231969
937	C	-1.07424	-0.0816778
938	U	-1.25074	-0.367457
939	G	-0.827612	-0.234216
940	A	-0.497443	0.0722294
941	U	1.35139	-0.179896
942	U	1.23694	-0.213525
943	A	1.22188	0.867027
944	A	0.297924	1.07212
945	C	-0.450702	-0.0190188
946	U	-0.595054	-0.121163
947	C	-0.436079	-0.11399
948	C	-0.986679	-0.172127
949	A	-0.92056	-0.0336135
950	U	-0.624309	0.144314
951	U	-0.911789	-0.222774
952	G	-0.792134	-0.301721
953	C	-0.816274	-0.186173
954	U	-0.178397	-0.16752
955	A	-0.13236	-0.159471
956	U	-0.644538	-0.0948353
957	U	-0.703181	-0.212552
958	G	-0.643559	-0.256134
959	U	-0.420646	-0.149914
960	U	-0.598761	-0.156765
961	C	-0.284041	0.114845
962	C	-0.291008	0.0269117
963	A	-0.646879	0.195816
964	A	-0.45383	0.0219396
965	C	-0.332435	-0.0199521
966	U	-0.0431804	-0.0829443
967	C	0.190551	-0.151151
968	C	0.0290463	1.07859
969	U	0.0499104	0.20882
970	U	0.0278159	-0.218421
971	U	0.393085	-0.326084
972	C	1.3031	-0.132046
973	A	-1.2868	-0.00933308
974	C	-16.7604	0.867996
975	C	-29.7774	1.68838
976	G	-11.9604	-0.00520745
977	C	0.222706	-0.085006
978	A	0.559888	-0.149515
979	G	0.552129	0.0434839
980	C	0.891822	0.00991903
981	A	-1.10656	0.00446887
982	C	0.812216	1.22861
983	C	0.125348	0.857358
984	U	0.0360978	0.0784736
985	G	-0.47089	-0.0967405
986	C	0.522115	0.0297729
987	G	0.0191675	-0.249227
988	G	-0.418915	0.0544225
989	C	0.468952	0.295638
990	A	0.191768	1.05268
991	C	-0.595718	1.33486
992	C	-0.527167	1.31806
993	A	-0.0124829	0.133612
994	G	0.568948	0.158784
995	A	0.484587	1.01605
996	C	0.0710944	-0.212508
997	C	0.485352	0.491977
998	U	0.488891	0.0130128
999	U	0.244867	-0.183571
1000	C	0.0133345	0.0818365
1001	U	-0.339682	-0.166118
1002	G	-0.0153374	-0.155662
1003	G	-0.315396	-0.0432985
1004	G	-0.294287	-0.0570592
1005	A	-0.137525	-0.0370176
1006	A	-0.295353	0.26092
1007	G	-0.600963	-999
1008	U	-0.431136	-999
1009	G	-0.43621	-999
1010	U	0.0663981	-999
1011	U	-0.532768	-999
1012	G	0.244886	-999
1013	A	0.498792	-999
1014	A	0.25132	0.70718
1015	C	0.0245051	0.308093
1016	C	-0.0237308	-0.261809
1017	U	0.0046986	-0.553518
1018	U	-0.878588	0.0284379
1019	G	-0.695565	-0.0600564
1020	C	0.0927875	0.550977
1021	A	-0.171803	1.27211
1022	U	0.105368	-0.137466
1023	U	1.1757	0.0337078
1024	A	-0.612732	0.858736
1025	G	1.12368	-1.13901
1026	A	-0.591125	0.163955
1027	G	0.612003	-1.46044
1028	A	0.522459	1.17024
1029	G	0.392844	-0.331466
1030	C	0.622971	0.419579
1031	A	-0.589147	0.720928
1032	C	1.05095	2.01588
1033	A	0.973486	0.327117
1034	U	0.315751	-0.11204
1035	U	0.633936	-999
1036	C	0.961736	0.752921
1037	U	-1.39998	-0.46821
1038	G	-2.24745	-0.978879
1039	G	-0.12963	-1.45368
1040	G	0.375931	-0.804746
1041	A	-0.0384008	0.245572
1042	U	-1.0882	-0.130103
1043	C	-0.54758	0.775901
1044	C	0.367897	-999
1045	A	0.333031	-999
1046	U	0.47151	-999
1047	U	0.449477	-999
1048	C	-0.12078	-999
1049	C	-0.314391	-999
1050	G	-0.169638	-999
1051	G	-0.137963	-0.0870176
1052	U	-0.329903	-0.451904
1053	G	0.755345	-0.480531
1054	C	-0.588254	-0.599229
1055	G	0.387828	-0.326134
1056	A	0.250427	0.214187
1057	A	0.138346	0.514762
1058	C	0.413345	0.384086
1059	A	0.23655	0.342949
1060	A	0.421504	0.603803
1061	G	0.149382	-0.377555
1062	C	0.737691	0.307742
1063	G	0.120728	0.0855404
1064	C	0.938149	0.0903054
1065	U	-0.245188	-0.667551
1066	C	-0.454582	0.238412
1067	U	0.0228253	-0.976493
1068	U	-0.574598	-0.378139
1069	G	0.0391257	0.0828978
1070	U	0.214399	-0.321638
1071	U	0.174648	-0.273906
1072	C	0.916256	0.240278
1073	U	0.41514	-0.279582
1074	C	0.755597	0.187511
1075	U	0.776722	-0.646191
1076	G	1.86839	-0.393662
1077	A	-0.314687	0.542297
1078	U	1.79711	-0.708562
1079	A	1.14959	0.797778
1080	U	-0.192868	-0.774973
1081	G	-0.287522	-999
1082	U	-0.82245	-0.410735
1083	G	-0.399536	0.0632295
1084	G	-0.199293	0.0487056
1085	C	0.170417	0.175167
1086	A	0.0581043	-0.272169
1087	U	-0.255349	0
1088	C	0.0472374	0.484457
1089	A	-0.234339	1.7603
1090	U	-0.024027	-0.19286
1091	U	-0.395631	-0.368611
1092	C	-0.0781966	0.889477
1093	A	-0.322997	0.675106
1094	G	0.582825	-0.105401
1095	G	0.40948	-0.00526966
1096	U	-0.126564	-0.594386
1097	U	-0.996919	-0.599809
1098	G	-0.307133	-0.540871
1099	G	0.266703	-0.0279582
1100	A	0.19584	0.297002
1101	A	-0.608718	0.410513
1102	U	0.752738	-0.63
1103	G	-0.809868	0.0912741
1104	C	-0.0198274	0.483456
1105	C	0.987206	1.20412
1106	A	0.942556	0.846528
1107	A	0.854538	0.489687
1108	A	0.484063	-0.146026
1109	U	-0.971023	-0.326949
1110	C	0.0477327	0.125178
1111	A	-0.530463	0.283321
1112	U	-1.00554	-0.382742
1113	G	-0.564258	-0.0995839
1114	A	-0.622287	0.512568
1115	U	0.28904	-0.734877
1116	A	-0.213777	0.324332
1117	U	-0.456472	-0.416648
1118	G	-0.0991537	-999
1119	A	-0.391149	0.353343
1120	G	-0.149254	-0.114702
1121	U	-0.151339	-0.492203
1122	A	0.489135	0.177029
1123	A	-0.0145384	0.632989
1124	G	0.337506	-0.0835774
1125	A	-0.0693451	0.657687
1126	C	-0.176007	0.0547366
1127	C	-0.348252	0.10764
1128	U	-0.186002	-0.452627
1129	G	-0.317471	-0.318465
1130	C	-0.278	-0.130355
1131	U	-0.643574	-0.348026
1132	G	-1.41245	-0.177063
1133	U	-0.703453	-0.437133
1134	U	-0.0175502	-0.705928
1135	G	0.0796858	0.183812
1136	C	-1.01004	0.0280732
1137	A	-0.739045	0.116317
1138	U	0.109447	-0.0774945
1139	C	0.132626	0.205247
1140	U	0.282416	-0.208977
1141	U	0.46202	0.157571
1142	C	-0.0856873	0.495846
1143	G	-0.0236856	0.211006
1144	C	0.0242152	-0.00841187
1145	C	-0.111834	0.0927349
1146	A	-0.104159	0.1726
1147	U	0.609172	-0.307614
1148	U	0.201171	-0.497933
1149	G	0.343284	-0.325138
1150	U	0.419811	-0.339677
1151	U	1.08478	0.381522
1152	U	0.090006	-0.796348
1153	G	-0.381292	-0.863288
1154	C	-1.28634	-0.71397
1155	U	0.00794397	-1.59994
1156	U	-0.269641	0.421178
1157	G	-1.10704	0.00805723
1158	G	-0.674102	-0.622732
1159	C	-2.22432	-0.308247
1160	G	-1.376	-2.21749
1161	C	-1.77835	-0.245797
1162	C	-0.319316	-0.604131
1163	A	-0.886553	0.122812
1164	A	-0.335947	-0.0548318
1165	A	-0.586916	-0.237604
1166	C	-0.282699	0.0305211
1167	U	-0.485025	-0.43625
1168	C	-0.89306	-0.351625
1169	U	-0.931585	-0.744329
1170	C	-2.14209	-1.84603
1171	C	-1.44154	-2.30133
1172	U	-0.2477	-0.823853
1173	U	0.192369	-0.557528
1174	A	0.188905	-0.20702
1175	U	0.137216	-0.467963
1176	U	0.19663	-0.842624
1177	U	-0.528638	-0.0188302
1178	C	-0.414608	0.284484
1179	U	-0.365109	0.100197
1180	U	-0.497327	-0.383514
1181	C	-0.272908	-0.63093
1182	U	-0.856748	-1.87411
1183	U	-0.945278	-3.55246
1184	U	0.287659	-0.171087
1185	G	0.556705	-0.151138
1186	U	-1.14895	-0.34175
1187	C	-0.655944	1.72186
1188	A	0.485799	0.600877
1189	U	1.18846	-0.384956
1190	A	1.28982	0.837794
1191	A	1.60464	1.04526
1192	A	-0.141072	0.876633
1193	G	0.543411	0.195429
1194	G	0.341721	-0.173406
1195	A	0.250291	0.192606
1196	U	-0.381349	-0.117096
1197	G	0.326067	-0.0860347
1198	A	0.044904	0.104116
1199	G	0.280608	-0.4439
1200	U	0.941041	0.149137
1201	U	0.380752	0.136076
1202	C	-0.485241	0.52616
1203	U	-0.974398	-0.472527
1204	C	-2.96293	-0.689822
1205	U	-0.756409	-0.0891308
1206	C	0.00978289	0.257763
1207	A	-0.103341	-0.12102
1208	U	-0.696321	0.0205596
1209	C	-0.179963	0.304891
1210	C	-1.50434	0.583296
1211	A	-1.25213	1.88209
1212	C	-0.184542	0.386197
1213	U	0.465233	-0.0017642
1214	U	0.628883	-0.0404635
1215	U	0.412595	-0.0984669
1216	C	0.23659	-0.168184
1217	C	-0.324761	0.51162
1218	G	-0.263243	0.0779306
1219	C	-0.132503	-0.681864
1220	C	-0.120832	0.0619577
1221	U	-0.46401	-0.938301
1222	A	-2.23172	0.6031
1223	C	-0.501115	0.933127
1224	U	-0.128185	-0.0960603
1225	C	0.0836836	0.631982
1226	U	0.569123	0.0835247
1227	U	-0.370023	-0.0513609
1228	C	0.184561	0.26257
1229	U	0.395746	-0.195964
1230	A	-0.217222	1.0676
1231	U	0.416394	0.180888
1232	A	-0.156157	1.32192
1233	U	0.105469	-0.00580302
1234	A	0.701524	0.901741
1235	U	-0.55684	-0.161756
1236	G	-0.0286523	-0.23751
1237	G	-0.73325	-0.105031
1238	G	0.123267	-0.0578789
1239	U	-0.37053	-0.436591
1240	C	-0.205654	-0.047817
1241	C	-0.0178824	0.725583
1242	U	-1.01992	-0.203582
1243	C	-0.307146	0.641395
1244	C	0.055631	0.0111609
1245	U	-0.2371	-0.335954
1246	G	0.434611	-0.60675
1247	U	0.20363	-0.261321
1248	U	0.507755	-0.0487463
1249	U	0.609622	-0.0299364
1250	U	0.0448741	-0.0136309
1251	C	0.394282	0.380179
1252	U	0.576807	-0.24537
1253	U	0.388882	-0.559048
1254	A	-1.07022	0.161145
1255	G	-0.86228	-0.209582
1256	G	-0.206045	-0.171066
1257	G	0.147746	0.189864
1258	U	-0.39494	-0.545447
1259	C	-0.160152	-0.315404
1260	C	-0.832485	0.023904
1261	U	0.0293315	-0.163454
1262	U	0.0508501	-0.115678
1263	C	0.0776103	-0.105111
1264	C	0.0834624	0.00349695
1265	C	0.0958463	0.796948
1266	A	-0.43439	0.335548
1267	G	-1.16729	-0.359649
1268	C	0.473125	0.516709
1269	A	-0.345673	0.500524
1270	C	-999	0.130234
1271	U	-999	-1.07201
1272	G	-999	-2.39524
1273	G	-1.15614	0.206276
1274	G	-0.401107	-0.904745
1275	A	0.0535454	0.00129895
1276	U	-0.480645	-0.430139
1277	G	-0.162872	0.0202941
1278	C	0.13268	-0.130468
1279	U	-0.716644	0.00975721
1280	C	0.134687	-0.26433
1281	U	-0.0387536	-0.452593
1282	U	0.342045	-0.264919
1283	C	0.0992391	0.167755
1284	U	0.689168	-0.0954915
1285	A	0.135287	0.915417
1286	G	-0.186354	0.159588
1287	G	-0.426108	-0.0452032
1288	U	-0.209041	0.0468914
1289	A	1.13126	0.867749
1290	U	0.656982	-0.0764677
1291	U	0.73436	-0.223108
1292	U	0.344338	-0.46802
1293	A	0.78499	0.96553
1294	U	0.147306	-0.0524623
1295	U	-0.176731	-0.115065
1296	U	-0.11066	-0.188328
1297	C	-0.0737448	0.0566638
1298	U	-0.0343771	-0.137402
1299	U	-0.0134385	-0.237279
1300	C	-0.0820052	0.0536276
1301	U	0.00990317	-0.123762
1302	C	-0.28817	0.0237464
1303	U	0.131173	-0.0723541
1304	C	-0.781373	0.54682
1305	A	0.0623101	0.629604
1306	U	-0.796467	-0.603197
1307	C	-0.222458	-0.247646
1308	A	0.235626	0.363302
1309	A	-0.0974762	0.171604
1310	A	0.131768	0.140454
1311	A	-0.471493	0.264562
1312	G	0.0905111	-0.224913
1313	C	-0.362462	-0.331774
1314	A	-0.64768	-0.256183
1315	G	0.231908	-0.15733
1316	A	0.72144	0.92295
1317	A	0.564541	1.23046
1318	A	-0.257647	0.614994
1319	G	0.201017	-0.0368519
1320	C	-0.480606	0.0594997
1321	A	-0.320312	0.0377964
1322	C	-0.00817145	-0.267401
1323	C	-0.267584	0.279074
1324	A	-0.704854	0.469197
1325	U	0.195094	-0.0964467
1326	C	-0.202969	0.324663
1327	C	0.0197867	0.0291704
1328	U	-0.175536	-0.215721
1329	C	-0.257432	0.108866
1330	U	-0.0609782	-0.128694
1331	C	-0.190688	-0.152981
1332	U	0.0933969	-0.227625
1333	A	0.871882	0.809482
1334	U	0.564943	-0.398043
1335	U	-0.0269102	-0.460939
1336	G	0.150581	-0.442761
1337	U	0.237134	-0.100491
1338	U	-0.057325	-0.305731
1339	A	0.0972379	0.133203
1340	U	-0.693326	-0.163935
1341	G	0.234074	-0.034144
1342	C	0.148624	-0.115333
1343	U	0.524883	-0.0832311
1344	A	1.1235	0.722443
1345	U	0.863622	-0.462846
1346	U	0.759432	-0.243292
1347	C	0.298154	0.360646
1348	U	-0.296773	-0.284185
1349	G	-0.690171	-0.208633
1350	G	0.324417	-0.335502
1351	A	0.357089	-0.0599276
1352	U	0.161865	-0.671401
1353	U	3.65566	-0.511441
1354	A	0.628593	1.49621
1355	G	0.830397	-0.199902
1356	U	1.02877	-0.297236
1357	C	-0.239657	0.0241163
1358	G	0.21909	-0.397896
1359	U	0.0361672	-0.464355
1360	C	0.0914825	-0.0993683
1361	C	-0.153098	-0.187622
1362	A	0.271635	0.0332522
1363	U	0.340766	-0.350773
1364	C	-1.10802	-0.188662
1365	A	-0.125114	-0.648439
1366	U	0.339322	-0.197938
1367	A	0.405947	0.128113
1368	A	0.594248	0.0856999
1369	U	0.666633	-0.0210937
1370	C	-0.0754683	1.20265
1371	A	0.310339	0.262386
1372	C	-0.0446001	0.0218903
1373	U	-0.509167	-0.693532
1374	G	0.299612	-0.227722
1375	A	0.273235	-0.0832069
1376	G	0.417832	-0.427467
1377	U	0.796471	-0.383343
1378	U	1.43996	-0.208304
1379	U	0.80405	-0.146891
1380	G	1.51332	-0.265347
1381	A	1.20854	0.880897
1382	G	1.05523	-0.337968
1383	U	0.759396	-0.325766
1384	U	0.56506	-0.177727
1385	C	0.156128	-0.208625
1386	A	-0.15657	0.32053
1387	G	-0.0408496	-0.433392
1388	U	0.0920589	-0.0829133
1389	G	0.171678	0.0624666
1390	C	0.141368	0.349077
1391	A	-0.281899	0.916084
1392	C	0.228819	0.270641
1393	A	-2.72972	0.388561
1394	U	0.467685	-0.133959
1395	U	0.191537	-0.326835
1396	U	-0.336548	-0.309755
1397	G	-0.847197	0.134523
1398	G	-0.0888548	-0.801356
1399	A	-0.803749	0.305573
1400	U	-0.578576	-0.0396607
1401	G	0.234819	-0.534827
1402	U	-0.592712	-0.263715
1403	A	-0.595804	1.05035
1404	G	-0.270406	0.00982284
1405	A	0.0662129	-0.0415794
1406	A	0.268786	-0.0359661
1407	U	0.332027	-0.348297
1408	C	0.263791	-0.189968
1409	U	0.56723	0.0291952
1410	C	-0.00614105	0.95196
1411	C	-0.197028	0.638515
1412	C	-0.32837	0.153119
1413	G	-0.0974913	-0.337233
1414	A	-0.0278032	0.369794
1415	U	0.424845	-0.330358
1416	U	0.335335	-0.441614
1417	C	0.243664	-0.221333
1418	C	-0.0377199	0.630602
1419	A	-0.375262	0.935604
1420	C	0.224928	-0.0771748
1421	C	-0.412671	0.659027
1422	A	-0.2265	1.1071
1423	A	0.354834	1.31851
1424	U	0.316838	-0.00386193
1425	C	0.13432	0.123909
1426	A	-1.46033	0.923641
1427	U	0.714911	0.0641213
1428	U	0.482988	-0.640596
1429	C	-0.367859	-0.271486
1430	U	-0.589936	-0.144514
1431	U	0.285606	0.161592
1432	C	0.138372	-0.167435
1433	C	-0.482921	0.0366974
1434	G	0.136032	-0.254367
1435	A	0.207003	0.654432
1436	C	0.251851	-0.00567842
1437	A	-0.585644	0.753802
1438	G	0.389958	-0.207464
1439	A	0.219474	-0.0234728
1440	U	0.088796	0.0250122
1441	G	0.237518	-0.0643288
1442	C	0.159777	-0.208249
1443	U	0.18806	-0.328027
1444	C	0.0335741	-0.209362
1445	U	-0.462007	0.186036
1446	G	0.135425	-0.211517
1447	A	0.0990384	1.37903
1448	U	0.494964	-999
1449	U	0.899872	-0.021521
1450	U	-0.0157281	-0.102531
1451	C	0.438654	-0.490264
1452	U	0.260204	0.199046
1453	G	-0.435224	-0.29043
1454	U	-0.890474	-0.088732
1455	G	-0.338811	-0.19
1456	G	0.250392	-0.303891
1457	C	-0.032976	-0.0754388
1458	A	0.101818	-0.132937
1459	U	-0.067415	0.233791
1460	C	0.120605	-0.273224
1461	C	0.0423252	-999
1462	U	-0.141368	-999
1463	G	-0.0485665	-999
1464	G	-0.520475	-999
1465	C	-1.13514	-999
1466	G	-1.3129	-999
1467	C	-0.838606	-999
1468	U	-0.140992	-999
1469	C	-0.379415	-999
1470	C	-0.151967	-999
1471	C	-0.627927	-999
1472	C	-0.169935	-999
1473	A	-0.552343	-999
1474	C	-999	-999
1475	C	-999	-999
1476	A	-999	-999
1477	G	-0.65922	-999
1478	U	-0.80477	-999
1479	C	-0.00579768	-999
1480	U	0.453381	-999
1481	C	0.222223	-999
1482	C	-0.0127896	-999
1483	A	-0.37255	-999
1484	U	-1.56869	-999
1485	U	-0.282545	-999
1486	U	0.046566	-999
1487	G	0.416098	-999
1488	U	0.0958572	-999
1489	U	0.160826	-999
1490	C	0.756511	-999
1491	A	-1.70166	-999
1492	U	0.46426	-999
1493	A	-0.19635	-999
1494	U	1.6509	-999
1495	G	0.840892	-999
1496	A	0.385654	-999
1497	U	-999	-999
1498	C	-999	-999
1499	G	-999	-999
1500	U	-999	-999
1501	U	-999	-999
1502	U	-999	-999
1503	G	-999	-999
1504	G	-999	-999
1505	U	-999	-999
1506	G	-999	-999
1507	C	-999	-999
1508	C	-999	-999
1509	U	-999	-999
1510	U	-999	-999
1511	G	-999	-999
1512	A	-999	-999
1513	G	-999	-999
1514	A	-999	-999
1515	C	-999	-999
1516	G	-999	-999
1517	C	-999	-999
1518	C	-999	-999
1519	A	-999	-999
1520	U	-999	-999
1521	G	-999	-999
1522	G	-999	-999
1523	C	-999	-999
1524	U	-999	-999
1525	U	-999	-999
1526	C	-999	-999
1527	G	-999	-999
1528	A	-999	-999
1529	U	-999	-999
1530	G	-999	-999
1531	U	-999	-999
1532	C	-999	-999
1533	A	-999	-999
1534	C	-999	-999
1535	U	-999	-999
1536	C	-999	-999
1537	A	-999	-999
1538	U	-999	-999
1539	U	-999	-999
1540	G	-999	-999
1541	A	-999	-999
1542	G	-999	-999
1543	U	-999	-999
1544	G	-999	-999
1545	A	-999	-999
1546	U	-999	-999
1547	U	-999	-999
1548	A	-999	-999
1549	U	-999	-999
1550	C	-999	-999
1551	U	-999	-999
1552	A	-999	-999
1553	C	-999	-999
1554	C	-999	-999
1555	C	-999	-999
1556	U	-999	-999
1557	G	-999	-999
1558	C	-999	-999
1559	U	-999	-999
1560	U	-999	-999
1561	U	-999	-999
1562	U	-999	-999
1563	G	-999	-999
1564	C	-999	-999
1565	U	-999	-999

## Sheet: Base pair counts 
Table S4.	Base pairs counts for secondary structure of vRNA5
i	j	GC	CG	AU	UA	GU	UG	GA	AG	AA	GG	UU	CC	AC	UC	CA	CU	Total Pairs	BP Types	% Canonical
1	1565	0	0	4020	0	1	0	0	4	4	0	2	0	5	0	0	1	4037	2	99.6037
2	1564	4220	0	0	0	15	0	0	0	0	7	1	0	3	3	0	0	4249	2	99.6705			Avg. % Canonical BP	89.6091
3	1563	0	1	0	2	2	4255	0	8	0	6	6	0	0	17	0	0	4297	4	99.1389				% total
4	1562	0	0	3714	0	3	0	0	27	0	0	2	0	396	0	0	4	4146	2	89.6527			GC pairs	38.4186
5	1561	5	0	5	0	4584	0	1	0	0	56	8	0	0	0	0	1	4660	3	98.5837			AU pairs	37.2965
6	1560	0	0	4709	0	5	0	0	2	2	0	2	0	1	0	0	0	4721	2	99.8517			GU pairs	13.5647
7	1559	0	0	4723	0	4	0	0	0	4	0	1	0	62	0	1	0	4795	2	98.5819			CA	4.77769
9	1557	0	5119	0	0	0	1	0	12	1	7	0	8	0	0	1	0	5149	2	99.4368			GA	1.32182
11	1556	0	0	5296	0	12	0	0	15	0	0	1	0	2	0	0	4	5330	2	99.5872			CU	1.65611
12	1555	5418	0	0	0	18	0	0	0	0	0	0	2	74	3	0	0	5515	2	98.5675			AA	0.755853
13	1554	5580	0	0	0	0	0	1	0	0	0	0	0	5	14	0	0	5600	1	99.6429			GG	1.89965
14	1553	15459	0	0	0	1	0	1	0	0	0	0	0	21	139	0	0	15621	2	98.9693			CC	0.602202
15	1552	0	0	0	15726	0	0	109	0	155	0	2	0	0	20	5	1	16018	1	98.1771			UU	1.05849
16	1551	2	0	11945	112	28	1	18	12	4000	0	227	1	4	0	0	9	16359	5	73.892
18	27	0	0	0	21887	0	135	1	0	2	0	2	0	0	1	7	0	22035	2	99.941
19	26	0	0	0	22076	0	0	4	0	4	0	0	0	0	0	9	0	22093	1	99.9231
29	1324	0	0	0	39322	0	5	15	0	7	0	0	0	0	0	8	0	39357	2	99.9238
30	1323	38832	0	0	0	3	0	0	0	0	1	0	54	245	223	0	0	39358	2	98.6712
36	1319	0	36886	0	2	0	2379	0	71	1	7	0	0	0	0	8	2	39356	3	99.7739
37	1318	0	0	0	39352	0	1	0	0	1	0	0	0	0	0	7	0	39361	2	99.9797
40	1316	0	0	0	39331	0	5	3	0	3	0	0	0	0	0	6	0	39348	2	99.9695
41	1315	0	39315	0	0	0	28	0	1	0	4	0	0	0	0	7	2	39357	2	99.9644
42	1314	5	3	142	31130	3	318	11	52	444	0	3529	4	273	3338	89	15	39356	6	80.2953
43	1313	39268	0	0	0	4	0	76	0	0	0	0	2	3	7	0	0	39360	2	99.7764
44	1312	0	39346	0	0	0	9	0	0	0	4	0	0	0	0	0	0	39359	2	99.9898
46	1309	0	0	0	39148	0	8	7	0	8	0	25	0	0	0	162	1	39359	2	99.4842
47	1308	0	0	0	37551	0	1785	11	0	2	0	1	0	0	0	7	0	39357	2	99.9466
48	1307	39284	0	0	0	0	0	0	0	0	0	0	0	71	5	0	0	39360	1	99.8069
54	1300	38972	0	0	0	2	0	0	0	0	0	0	4	380	1	0	0	39359	2	99.0218
55	1299	4	0	27285	0	0	0	0	1	0	0	1	0	12063	0	0	0	39354	2	69.3424
56	1298	0	0	39053	0	3	0	0	296	0	0	1	0	1	0	0	1	39355	2	99.2402
57	1297	39319	0	0	0	0	0	1	0	0	1	0	0	34	2	0	0	39357	1	99.9034
58	1296	9	0	19597	0	6	0	0	0	1	0	1	0	19737	1	0	0	39352	3	49.8374
59	1295	0	0	39353	0	1	0	0	1	0	0	2	0	2	0	0	0	39359	2	99.9873
60	1294	0	0	39294	0	60	0	0	3	0	0	0	0	1	0	0	1	39359	2	99.9873
61	1293	0	0	0	23409	0	15938	1	3	1	0	2	0	0	1	0	0	39355	2	99.9797
63	1292	0	0	39215	0	128	0	0	7	0	0	1	0	0	0	0	7	39358	2	99.9619
64	1291	6686	0	4	0	32643	0	1	0	0	3	17	0	2	2	0	0	39358	3	99.9365
65	1290	0	0	34461	0	2	0	0	2	1	0	4	0	4885	0	0	1	39356	2	87.5673
75	82	0	0	38066	0	1285	0	0	0	1	0	1	0	3	0	0	2	39358	2	99.9822
76	81	0	25495	0	70	0	4094	3	8	0	7	0	27	0	0	9122	527	39353	3	75.3666
87	115	2	0	11314	0	27813	0	1	0	1	0	57	0	4	0	0	171	39363	3	99.4055
88	114	10211	0	15	0	29124	0	5	1	0	3	2	0	0	0	0	1	39362	3	99.9695
89	113	0	0	39355	0	7	0	0	0	0	0	0	0	2	0	0	0	39364	2	99.9949
90	112	1140	0	27313	0	10898	0	0	2	0	0	1	0	8	0	0	1	39363	3	99.9695
91	111	39298	0	0	0	61	0	1	0	0	1	0	1	1	0	0	0	39363	2	99.9898
92	110	39358	0	0	0	2	0	0	0	0	1	0	0	1	1	0	0	39363	2	99.9924
93	109	0	39320	0	0	0	30	0	11	0	0	0	1	0	0	2	0	39364	2	99.9644
94	108	0	0	38286	0	6	0	0	406	21	0	0	0	643	0	0	0	39362	2	97.2816
95	106	0	39348	0	1	0	1	0	6	0	0	0	2	0	0	5	1	39364	3	99.9644
96	105	39293	0	0	12	25	0	10	0	1	2	0	1	10	7	0	0	39361	3	99.9212
97	104	0	0	39326	0	6	0	0	6	1	0	0	0	25	0	0	0	39364	2	99.9187
117	797	39076	0	1	0	34	0	2	0	0	2	0	1	231	1	0	0	39348	3	99.3977
118	796	0	0	0	39333	0	11	1	0	1	0	0	0	0	2	2	0	39350	2	99.9848
121	793	39321	0	0	0	13	0	0	0	0	2	0	2	7	1	0	2	39348	2	99.9644
122	792	0	0	33955	0	2	0	0	4	146	0	39	4	5183	3	0	10	39346	2	86.3036
123	789	4294	0	292	0	34137	0	1	0	0	0	317	1	217	61	0	20	39340	3	98.4316
124	788	0	0	39093	0	2	0	0	0	1	0	0	0	253	0	0	0	39349	2	99.3545
125	787	39106	0	0	0	2	0	0	0	0	1	0	1	194	44	0	0	39348	2	99.3901
127	786	0	5	0	21078	0	18256	0	0	0	1	2	0	0	4	3	0	39349	3	99.9746
128	785	0	30524	1	0	0	1	0	0	0	1	0	2	0	0	0	8818	39347	3	77.5815
129	784	38280	0	0	0	14	0	0	0	0	5	0	1	1048	1	0	0	39349	2	97.3189
130	783	0	0	17067	0	1	0	0	323	561	0	0	1	21391	0	0	0	39344	2	43.3815
132	782	7	0	10580	0	28501	0	0	0	0	12	229	0	1	0	0	17	39347	3	99.3418
133	781	2	0	38215	0	21	0	0	62	1	0	0	0	1045	0	0	0	39346	3	97.184
142	780	0	23388	0	1	0	2	0	0	0	0	0	0	0	0	15950	0	39341	3	59.4571
143	779	0	39339	0	0	0	7	0	0	0	0	0	0	0	0	1	1	39348	2	99.9949
144	778	0	36729	0	0	0	1426	0	1167	0	5	0	1	0	0	2	3	39333	2	97.0051
146	775	39119	0	0	0	5	0	3	0	0	0	0	1	0	221	0	0	39349	2	99.4282
147	774	13285	0	409	0	25263	0	191	1	2	160	0	0	17	0	0	0	39328	3	99.0567
148	773	0	0	39343	0	2	0	0	0	0	0	0	0	3	0	0	0	39348	2	99.9924
149	772	0	0	39338	0	2	0	0	2	0	0	1	0	4	0	0	0	39347	2	99.9822
150	766	1	0	12375	4	13576	0	0	0	0	0	12674	0	0	0	0	708	39338	4	65.982
151	765	24589	0	3	0	14748	0	0	0	0	1	0	0	4	0	0	1	39346	3	99.9848
152	764	0	0	39198	0	0	0	0	2	53	0	0	0	87	0	0	8	39348	1	99.6188
154	760	0	0	39328	0	11	0	0	0	1	0	7	0	1	0	0	0	39348	2	99.9771
155	759	3	0	10715	0	64	0	0	0	0	0	290	1582	50	4	1	26631	39340	3	27.4072
156	757	0	0	26941	0	452	0	0	0	1	0	11933	0	2	0	0	18	39347	2	69.619
157	756	0	1	0	28869	0	10464	2	0	2	0	1	0	0	0	3	0	39342	3	99.9797
158	755	0	39283	0	0	0	19	0	6	0	1	0	3	0	0	13	21	39346	2	99.8882
159	754	0	0	0	33915	0	1	66	0	157	0	0	0	0	0	5204	0	39343	2	86.2059
160	753	0	13	0	2275	0	36715	0	1	0	0	296	0	0	22	6	2	39330	3	99.1686
165	747	0	10174	0	23421	0	5247	12	0	4	2	0	0	0	0	485	0	39345	3	98.7216
166	746	0	14989	0	10831	0	12697	0	1	1	3	42	4	0	2	682	87	39339	3	97.9105
167	745	0	0	0	38903	0	347	69	0	0	0	11	0	0	2	14	0	39346	2	99.756
169	743	38937	0	0	0	350	0	22	0	0	1	2	1	31	0	0	0	39344	2	99.8551
170	742	0	39187	0	0	0	85	0	67	0	1	0	1	0	0	5	0	39346	2	99.8119
171	741	4	0	37701	1	616	0	1	331	181	9	6	0	489	0	0	5	39344	4	97.4024
172	740	0	18260	6	0	0	8227	0	36	0	24	233	0	0	0	0	12555	39341	3	67.342
175	737	0	0	0	39340	0	0	0	0	0	0	2	0	0	0	3	0	39345	1	99.9873
176	736	0	39341	0	0	0	1	0	0	0	0	0	1	0	0	2	0	39345	2	99.9924
177	733	0	39342	0	0	0	2	0	0	0	1	0	0	0	0	0	0	39345	2	99.9975
178	732	0	0	31570	0	0	0	0	371	6868	0	0	0	535	0	0	1	39345	1	80.2389
179	730	0	0	0	39341	0	2	0	0	1	0	0	0	0	0	1	0	39345	2	99.9949
180	729	0	25210	0	5	0	46	0	2	1	0	2	9401	4	4	3240	1428	39343	3	64.2071
181	728	0	0	39167	0	56	0	0	1	1	0	0	0	118	0	0	0	39343	2	99.695
182	727	0	0	0	39278	0	0	37	0	13	0	0	0	0	1	12	0	39341	1	99.8399
183	726	0	3326	1	9529	0	6956	0	0	0	0	3364	0	0	1	7252	8903	39332	4	50.3712
184	725	0	25348	0	1140	0	1330	0	3	0	2	0	5	0	0	11500	6	39334	3	70.7225
193	716	0	0	0	38883	0	2	0	0	3	0	3	0	0	446	4	0	39341	2	98.8409
194	715	0	39339	0	0	0	3	0	0	0	1	0	0	0	0	0	0	39343	2	99.9975
196	713	39116	0	0	0	196	0	4	0	0	1	0	20	5	1	0	0	39343	2	99.9212
197	712	0	12	0	27374	0	8	1	0	4	0	1	0	0	0	11944	0	39344	3	69.6269
198	711	0	10	0	10590	0	22	0	0	3	0	884	7943	0	6647	12131	1109	39339	3	27.0012
199	709	0	39331	0	0	0	2	0	1	0	1	0	6	0	0	0	1	39342	2	99.9771
200	708	34	2	0	21344	10566	6886	45	0	0	166	212	0	0	78	0	0	39333	5	98.7263
201	707	0	39339	0	0	0	1	0	1	0	0	0	0	0	0	1	1	39343	2	99.9924
202	706	0	0	39337	0	1	0	0	1	1	0	0	0	3	0	0	1	39344	2	99.9847
203	705	0	1	0	24753	0	14577	2	0	6	1	0	0	0	2	0	0	39342	3	99.972
204	305	1073	0	3429	0	34798	0	0	0	0	1	0	0	45	0	0	2	39348	3	99.878
205	304	0	1	0	30106	0	9252	1	0	2	0	0	0	0	0	0	0	39362	3	99.9924
206	303	0	37671	0	0	0	1	0	2	0	1	0	1	0	0	861	816	39353	2	95.7284
207	302	0	0	7919	0	12393	0	0	0	0	0	18737	0	4	2	0	304	39359	2	51.607
208	301	39345	0	0	0	1	0	0	0	0	6	0	0	7	2	0	0	39361	2	99.9619
210	300	1	3396	0	15863	1	1653	1449	6198	9928	494	0	0	0	0	372	1	39356	5	53.1406
211	299	37462	0	0	0	1835	0	4	0	0	1	0	1	51	7	0	0	39361	2	99.8374
212	298	0	0	0	38377	0	967	0	0	9	0	0	0	0	0	10	0	39363	2	99.9517
214	296	0	39356	0	0	0	1	0	3	0	1	0	1	0	0	0	1	39363	2	99.9848
215	295	0	0	0	0	10705	0	0	0	0	0	28655	0	0	0	0	2	39362	1	27.1963
217	293	0	39357	0	0	0	0	0	0	0	1	0	2	0	0	0	0	39360	1	99.9924
218	292	0	39355	0	0	0	5	0	1	0	1	0	1	0	0	0	0	39363	2	99.9924
219	291	0	4463	0	13135	0	7563	7	11	2	1	532	4	0	12	13424	198	39352	3	63.9383
221	289	0	39359	0	0	0	1	0	0	0	0	0	2	0	0	0	1	39363	2	99.9924
222	288	3	36	15901	850	221	94	341	884	7533	168	338	8086	944	1361	357	2232	39349	6	43.47
223	287	0	0	0	10883	1	0	28312	0	76	2	1	0	0	0	88	0	39363	2	27.6503
224	286	0	0	0	38278	0	0	30	0	31	0	0	0	0	0	1018	0	39357	1	97.2584
226	269	0	190	4	5	2	38632	0	1	0	18	507	0	0	0	0	0	39359	5	98.6636
227	268	0	0	0	39312	0	1	12	0	2	0	3	0	0	0	28	0	39358	2	99.8857
228	267	0	12780	3	4771	0	17785	13	38	143	4	199	1	0	12	3534	51	39334	4	89.8434
229	266	0	39347	0	0	0	7	0	2	0	2	0	0	0	0	3	0	39361	2	99.9822
230	265	0	39338	0	0	0	25	0	0	0	0	0	0	0	0	0	0	39363	2	100
233	261	0	501	0	25031	0	13377	1	12	366	0	2	0	0	2	56	0	39348	3	98.8843
234	260	28686	0	2	0	0	0	1	0	0	0	0	1	10671	0	0	0	39361	2	72.8843
235	258	0	0	28089	0	0	0	0	1683	106	0	1	0	9482	0	0	0	39361	1	71.3625
236	257	0	0	38162	0	5	0	0	1193	0	0	0	0	3	0	0	0	39363	2	96.9616
238	254	27460	0	0	0	917	0	10783	0	0	194	0	0	8	0	0	0	39362	2	72.0924
239	253	0	39153	0	0	0	151	0	6	0	0	0	0	0	0	44	8	39362	2	99.8526
241	251	13	0	6	0	39341	0	0	0	0	0	0	0	0	0	0	0	39360	3	100
242	250	0	39310	0	0	0	2	0	4	0	1	0	1	0	0	39	1	39358	2	99.8831
243	249	0	37072	0	7	0	363	0	11	0	0	0	14	0	0	1483	410	39360	3	95.127
274	283	0	39355	0	0	0	1	0	0	0	1	0	0	0	0	3	0	39360	2	99.9898
275	282	31	0	0	18474	10571	491	18	0	0	7	5033	3	0	4721	0	0	39349	4	75.1404
308	703	0	0	0	0	39341	0	1	0	0	3	0	0	0	0	0	0	39345	1	99.9898
309	702	3389	0	310	0	19097	0	0	0	0	0	1816	4504	73	9134	0	1010	39333	3	57.9564
310	700	0	39339	0	0	0	1	0	0	0	0	0	0	0	0	0	0	39340	2	100
311	699	0	21953	0	4	0	3	0	0	0	0	0	46	0	0	15981	1350	39337	3	55.8253
312	698	0	0	4	34910	0	1	56	0	990	0	8	0	2	0	3359	0	39330	3	88.7745
313	697	39332	0	0	0	3	0	0	0	0	4	0	0	0	0	0	0	39339	2	99.9898
314	696	0	36587	0	1	0	36	0	34	3	0	0	1	0	0	2674	0	39336	3	93.1056
318	694	0	0	0	26185	0	2	11770	0	625	0	0	0	0	1	752	0	39335	2	66.5743
319	693	27126	2	1	0	11483	0	697	0	0	10	0	2	8	2	4	0	39335	4	98.1619
320	692	0	39168	0	0	0	68	0	100	0	0	0	1	0	0	1	0	39338	2	99.7407
321	691	0	23965	0	1	0	15358	0	1	0	0	1	2	0	0	0	1	39329	3	99.9873
322	690	0	431	0	10358	0	79	0	0	2	0	38	53	0	2	27045	1320	39328	3	27.6343
326	626	39305	0	0	0	6	0	0	0	0	1	0	0	6	19	0	0	39337	2	99.9339
327	625	0	0	0	32208	0	3	57	0	70	0	0	0	0	0	6993	0	39331	2	81.8972
328	624	2	12	1	7594	0	19103	1	4	0	0	1721	1	0	10881	7	0	39327	5	67.9228
329	623	39291	0	0	0	2	0	0	0	0	1	0	0	0	41	0	0	39335	2	99.8932
333	621	12042	0	17135	1	8085	0	20	7	4	3	419	0	1205	392	0	19	39332	4	94.7397
334	620	1339	0	3	0	37889	0	7	0	0	29	60	0	0	3	0	2	39332	3	99.7432
335	619	6	0	0	39236	0	1	4	0	6	0	2	0	0	10	69	0	39334	3	99.7686
336	618	83	0	11150	0	20267	0	6245	21	194	1357	2	0	8	0	0	0	39327	3	80.0976
339	615	0	2480	0	8730	0	23412	3	37	40	20	3	0	0	2	4586	2	39315	3	88.0631
340	614	0	39305	0	0	0	4	0	0	0	0	0	0	0	0	26	1	39336	2	99.9314
341	613	0	39333	0	0	0	2	0	0	0	0	0	0	0	0	1	0	39336	2	99.9975
343	352	0	39350	0	0	0	1	0	1	0	0	0	0	0	0	3	1	39356	2	99.9873
344	351	0	35035	0	0	0	0	0	0	0	0	0	32	0	0	544	3744	39355	1	89.023
345	350	1	0	28888	0	10415	0	0	34	1	4	0	0	1	0	0	2	39346	3	99.8933
353	601	0	0	0	39327	0	5	2	0	1	0	0	0	0	0	2	0	39337	2	99.9873
354	600	0	11051	0	8211	0	7028	0	0	0	0	80	76	0	302	12459	121	39328	3	66.848
355	599	0	39126	0	0	0	186	0	0	0	0	0	1	0	0	0	24	39337	2	99.9364
358	595	0	0	38074	0	0	0	0	1115	2	0	1	0	145	0	0	0	39337	1	96.7893
359	594	0	7	0	10694	0	28626	0	0	0	0	9	0	0	0	0	0	39336	3	99.9771
360	593	1	0	14530	7	23559	0	1	0	0	0	1027	0	2	3	0	202	39332	4	96.8601
361	592	39274	0	0	0	7	0	4	0	0	48	0	0	2	1	0	0	39336	2	99.8602
362	591	0	24557	0	0	0	0	0	1	1	0	0	0	0	0	14765	4	39328	1	62.4415
363	590	0	39332	0	0	0	0	0	0	0	1	0	0	0	0	2	0	39335	1	99.9924
365	589	0	0	39320	0	1	0	0	3	1	0	1	0	4	0	0	1	39331	2	99.9746
366	587	21762	0	235	0	9051	0	1	0	0	0	0	0	8281	0	0	0	39330	3	78.9423
367	586	0	0	0	39328	0	2	0	0	2	0	0	0	0	0	1	0	39333	2	99.9924
376	558	0	10580	0	8	0	2	0	0	1	0	1	0	0	0	28733	4	39329	3	26.9267
377	557	0	1	0	38	0	39236	0	0	0	46	2	0	0	9	1	0	39333	3	99.8525
378	556	0	28721	0	1	0	10206	0	389	0	4	0	0	0	0	0	1	39322	3	98.998
379	555	0	0	37076	0	1	0	0	1006	238	0	1	0	1012	0	0	0	39334	2	94.262
380	554	34372	0	5	0	58	0	83	0	5	1	0	1	4798	9	0	0	39332	3	87.5496
381	553	0	2956	0	654	0	35644	0	1	0	16	0	1	0	1	53	0	39326	3	99.8169
382	552	0	0	2	11023	0	477	0	0	0	0	25160	0	0	2668	0	2	39332	3	29.2434
383	551	0	39330	0	0	0	1	0	1	0	1	0	0	0	0	3	0	39336	2	99.9873
384	549	0	8477	1	136	0	2222	127	15762	11707	535	0	0	1	1	351	0	39320	4	27.5585
385	547	0	0	39324	0	2	0	0	0	1	0	0	0	6	0	0	0	39333	2	99.9822
386	546	29535	0	28	0	7746	0	1	0	0	0	2	2	2008	1	0	0	39323	3	94.8783
387	545	2	0	27022	0	11467	0	0	1	0	0	791	0	14	0	0	35	39332	3	97.8618
388	544	39324	0	0	0	1	0	1	0	0	1	0	6	0	2	0	0	39335	2	99.9746
389	543	0	2	0	34321	0	4989	1	1	2	1	0	0	0	0	1	0	39318	3	99.9847
390	540	11702	0	13708	0	6767	0	0	1	0	0	11	28	7091	7	0	2	39317	3	81.8399
391	539	0	19200	1	13231	0	1098	10	602	73	4	1	0	0	1	5094	6	39321	4	85.2725
392	538	0	0	0	39037	0	0	3	0	15	0	0	0	0	2	274	0	39331	1	99.2525
393	537	19606	0	126	4	6411	0	39	2	1	19	1514	5092	993	5495	7	19	39328	4	66.4844
394	536	38794	0	0	0	527	0	0	0	0	0	0	0	11	2	0	0	39334	2	99.9669
396	434	22247	4	107	2	388	1	2	3	0	4	357	526	3976	11709	2	4	39332	6	57.8384
397	433	0	1	0	27611	0	26	1	0	1108	0	0	2	0	1	10588	0	39338	3	70.2578
398	432	0	6540	0	468	2	129	3	1	0	3	3	308	0	0	18892	12982	39331	4	18.1511
399	431	1	37491	0	0	0	759	0	1082	0	6	0	0	0	0	0	1	39340	3	97.2318
400	430	0	0	39331	0	5	0	0	1	7	0	1	0	0	0	0	0	39345	2	99.9771
403	425	28164	0	0	1	2	0	32	0	0	0	0	5	521	10618	0	0	39343	3	71.5934
404	424	0	7029	0	0	0	32199	0	102	0	11	1	1	0	0	0	0	39343	2	99.7077
405	423	0	219	5	19207	1	539	376	56	11929	4	261	129	17	272	6028	292	39335	5	50.7716
406	422	0	1	0	39321	0	2	1	0	0	0	0	0	0	9	12	0	39346	3	99.9441
407	421	0	39331	0	0	0	4	0	0	0	0	0	7	0	0	3	0	39345	2	99.9746
409	420	0	0	37784	0	241	0	1	602	108	51	1	0	557	0	0	1	39346	2	96.6426
411	418	118	0	11570	0	27598	0	3	16	0	4	5	0	28	0	0	1	39343	3	99.8551
412	417	3	3	0	38315	1	890	13	0	2	1	5	0	0	9	102	0	39344	5	99.6645
441	535	0	0	0	10847	1	0	13235	2	14749	1	0	0	0	0	487	0	39322	2	27.5876
442	534	23684	0	1	0	14906	0	635	0	1	86	0	2	2	0	0	2	39319	3	98.1485
444	532	27073	0	0	0	0	0	0	0	0	0	0	629	802	10826	0	0	39330	1	68.8355
445	531	39270	0	0	0	0	0	0	0	0	0	0	1	48	13	0	0	39332	1	99.8424
446	530	0	0	38776	0	1	0	0	32	9	0	107	1	8	0	0	396	39330	2	98.5939
449	527	37150	0	0	0	4	0	7	0	1	1	0	0	2142	16	0	0	39321	2	94.4889
450	526	0	16696	0	0	0	22621	0	4	0	2	1	0	0	1	0	1	39326	2	99.9771
460	476	39331	0	0	0	2	0	0	0	0	1	0	1	1	2	0	0	39338	2	99.9873
461	475	39319	0	0	0	0	0	0	0	0	0	0	0	15	3	0	0	39337	1	99.9542
462	474	7178	7	6203	3	11506	15	16	7	25	8	492	16	13624	179	0	45	39324	6	63.3506
463	473	241	0	27153	0	10532	0	6	1	22	0	37	0	1324	1	0	16	39333	3	96.4229
482	507	0	11	0	38242	0	1024	9	1	0	2	0	0	0	4	40	0	39333	3	99.8576
483	506	37628	0	0	0	0	0	1	0	0	0	0	0	1697	6	0	0	39332	1	95.6676
484	505	0	0	39329	0	0	0	0	0	1	0	6	0	1	0	0	0	39337	1	99.9797
485	504	2	0	29933	0	12	0	0	0	0	0	0	0	9382	2	0	0	39331	3	76.141
488	500	0	15	0	20485	0	18652	0	0	0	0	30	0	0	0	150	0	39332	3	99.5424
489	499	0	0	0	38580	0	1	42	0	152	0	0	0	0	0	562	0	39337	2	98.0781
490	498	11966	0	10672	0	12437	0	3153	3	13	551	0	0	532	0	0	6	39333	3	89.1745
491	497	0	0	39168	0	15	0	0	133	1	0	14	0	5	0	0	1	39337	2	99.6085
509	525	0	0	38463	0	0	0	0	89	441	0	0	0	341	0	0	0	39334	1	97.7856
510	524	0	0	0	36884	0	4	149	0	1138	0	4	0	0	0	1149	0	39328	2	93.7958
511	523	39320	0	0	0	2	0	2	0	0	1	0	0	11	0	0	0	39336	2	99.9644
512	522	0	35316	0	1	0	11	0	5	1	2	0	2	0	0	3992	1	39331	3	89.8223
514	520	3	0	5	0	39323	0	0	0	0	2	0	0	0	0	0	2	39335	3	99.9898
515	519	0	20136	0	3	0	11	1	10	3	2	0	0	0	0	19158	0	39324	3	51.241
560	579	0	4	0	14928	0	24395	1	0	1	1	0	0	0	0	1	0	39331	3	99.9898
561	578	0	11152	0	121	0	19383	0	1	0	0	9	0	0	2	8626	38	39332	3	77.9416
562	577	0	0	0	39332	0	1	0	0	1	0	0	0	0	0	1	0	39335	2	99.9949
567	574	0	0	0	26353	0	7	807	3	9358	0	0	0	0	0	2807	0	39335	2	67.0141
568	573	8279	0	2	7	2597	19	9166	1	7	19239	4	0	7	5	0	0	39333	5	27.7223
628	666	1	0	24478	0	1	0	0	40	543	0	1	0	14267	0	0	1	39332	3	62.2394
629	665	26416	0	1	0	161	0	45	0	10441	5	0	1	2256	0	0	0	39326	3	67.5838
630	664	18	93	0	1	1	10646	31	10763	61	17715	0	0	0	0	0	0	39329	5	27.3564
631	663	216	0	1	0	11778	0	900	1	0	26431	0	0	0	0	0	0	39327	3	30.5007
632	662	0	0	39224	0	2	0	0	1	0	0	3	0	104	0	0	0	39334	2	99.7254
633	661	25249	0	44	0	352	0	3	0	0	3	0	0	13676	0	0	0	39327	3	65.2097
634	660	0	0	0	38607	0	716	1	0	0	0	6	0	0	1	1	0	39332	2	99.9771
643	651	0	25534	0	342	0	11946	0	2	0	0	18	4	0	0	1449	35	39330	3	96.1658
644	650	0	0	0	39274	0	6	48	0	0	0	0	0	0	0	8	0	39336	2	99.8576
670	689	38619	0	0	0	9	0	10	0	0	0	0	6	688	1	0	0	39333	2	98.2076
671	688	0	38978	0	0	0	347	0	4	0	0	0	3	0	0	2	1	39335	2	99.9746
799	808	0	0	0	39338	0	2	4	0	2	0	1	0	0	0	3	0	39350	2	99.9746
800	807	39330	0	0	0	12	0	2	0	0	0	0	1	1	2	0	0	39348	2	99.9848
801	806	186	0	18420	0	10079	0	0	0	1	0	0	0	10650	0	0	1	39337	3	72.9212
811	1064	39316	0	0	0	3	0	0	1	0	2	0	18	5	1	0	0	39346	2	99.9314
812	1063	0	39314	0	0	0	27	0	2	0	1	0	1	0	0	1	0	39346	2	99.9873
814	1061	0	37718	0	4	0	1095	0	1	0	0	0	2	0	0	511	11	39342	3	98.6655
815	1060	0	0	0	30211	2	0	9125	0	1	0	0	0	0	0	1	0	39340	2	76.7997
817	1059	0	0	1	30550	0	7481	1	0	0	0	1203	0	0	105	0	0	39341	3	96.6727
818	1058	39337	0	0	0	2	0	4	0	0	0	0	0	0	0	0	0	39343	2	99.9898
820	1054	39327	0	0	0	0	0	2	0	0	1	0	1	12	1	0	0	39344	1	99.9568
821	1053	0	14593	1	4	6	3	2	10	41	1	0	4371	0	0	13855	6452	39339	5	37.1311
823	1052	83	0	1	0	39258	0	3	0	0	1	0	0	0	0	0	0	39346	3	99.9898
824	1051	0	39118	0	0	0	20	0	1	0	2	0	202	0	0	2	0	39345	2	99.4739
825	1050	3	38	5	28552	0	9900	28	47	290	2	284	0	0	63	125	0	39337	5	97.8671
826	1049	39312	0	0	0	0	0	0	0	0	0	0	0	33	1	0	0	39346	1	99.9136
829	1045	0	0	0	39339	0	0	3	0	3	0	0	0	0	0	3	0	39348	1	99.9771
830	1044	39338	0	0	0	9	0	0	0	0	0	0	1	0	0	0	0	39348	2	99.9975
837	1041	0	7234	0	21560	0	2143	11	6	18	17	0	0	0	0	8340	0	39329	3	78.6621
838	1040	0	39338	0	0	0	6	0	1	0	0	0	1	0	0	1	1	39348	2	99.9898
839	1039	0	39339	0	0	0	6	0	3	0	0	0	0	0	0	0	0	39348	2	99.9924
840	1038	0	4009	0	1444	0	32355	0	0	0	0	437	7	0	15	1015	56	39338	3	96.1106
844	1037	0	0	38059	0	1	0	0	1274	2	0	0	0	0	0	0	0	39336	2	96.7562
845	1036	39322	0	0	0	12	0	4	0	0	2	0	0	5	2	0	0	39347	2	99.967
846	1035	9504	0	12533	0	13557	0	6	0	0	1	27	0	3630	79	0	2	39339	3	90.4802
847	1034	0	0	39334	0	3	0	0	1	1	0	6	0	0	0	0	1	39346	2	99.9771
848	1033	0	0	0	39316	0	5	4	0	0	0	0	0	0	0	21	0	39346	2	99.9365
852	1030	38643	0	0	0	0	0	1	0	0	0	0	0	703	0	0	0	39347	1	98.2108
853	1029	0	36603	0	0	0	1	0	0	0	2	0	1	0	0	2739	0	39346	2	93.0311
859	1027	0	39343	0	0	0	2	0	2	0	0	0	1	0	0	1	0	39349	2	99.9898
860	1026	0	1	0	36860	0	2367	16	0	0	3	56	0	0	41	0	0	39344	3	99.7052
861	1025	0	22861	0	190	0	14844	0	52	2	6	0	0	0	0	1379	3	39337	3	96.3342
862	1024	0	0	0	39341	0	2	0	0	0	0	2	0	0	0	4	0	39349	2	99.9848
864	1022	1	0	33162	0	6172	0	1	2	0	0	0	0	2	0	0	0	39340	3	99.9873
865	1021	0	0	0	39332	0	2	0	0	10	0	1	0	0	0	4	0	39349	2	99.9619
868	1020	39337	0	0	0	2	0	0	0	0	5	0	2	2	1	0	0	39349	2	99.9746
869	1019	0	39340	0	0	0	5	0	0	0	2	0	0	0	0	0	1	39348	2	99.9924
870	1018	0	1	38023	0	1229	0	0	0	4	0	69	0	0	0	0	23	39349	3	99.756
871	1017	4	0	26695	0	396	0	0	1	1	0	6	10619	1477	62	0	77	39338	3	68.8774
891	1014	3	10025	278	11642	87	5207	5	5	5	0	7114	74	2	1646	2399	848	39340	6	69.2476
892	1013	0	0	0	39342	0	1	3	0	0	0	1	0	0	0	1	0	39348	2	99.9873
893	1012	0	39340	0	0	0	3	0	0	0	4	0	0	0	0	1	0	39348	2	99.9873
894	1010	1	0	25594	0	13325	0	0	1	1	1	344	0	0	0	1	77	39345	3	98.9198
895	1009	0	39344	0	0	0	0	0	1	0	0	0	0	0	0	1	1	39347	1	99.9924
898	1007	0	39320	0	0	0	7	0	1	0	0	0	1	0	0	12	5	39346	2	99.9517
899	1006	0	0	0	39324	0	2	20	0	0	0	0	0	0	0	1	0	39347	2	99.9466
900	1004	0	39342	0	0	0	0	0	0	0	0	0	0	0	0	4	0	39346	1	99.9898
901	1003	0	39344	0	0	0	0	0	3	0	0	0	0	0	0	0	0	39347	1	99.9924
903	972	14927	0	287	0	11738	0	47	8593	35	3327	0	0	381	2	0	0	39337	3	68.5156
904	971	0	0	39345	0	0	0	0	0	0	0	0	0	2	0	0	0	39347	1	99.9949
905	970	0	0	39344	0	1	0	0	0	1	0	0	0	3	0	0	0	39349	2	99.9898
906	969	1521	0	25362	0	5536	0	0	0	1	0	0	0	6923	2	0	0	39345	3	82.3967
911	954	26412	0	0	19	10921	2	14	0	0	12	138	2	1	1824	0	1	39346	4	94.9372
912	953	16825	0	31	0	362	0	11	0	0	0	0	1	22112	0	0	0	39342	3	43.7649
913	952	0	2	0	28572	0	10763	2	0	1	1	1	0	0	8	1	0	39351	3	99.9644
915	950	5	0	23299	0	14920	0	68	62	991	0	0	0	3	0	0	1	39349	3	97.141
916	949	0	0	0	39316	0	1	3	0	1	0	1	0	0	1	28	0	39351	2	99.9136
918	947	34760	0	2	0	4	0	1	0	0	1	0	7	3702	860	0	0	39337	3	88.3799
919	946	0	0	39335	0	10	0	0	0	1	0	1	0	3	0	0	0	39350	2	99.9873
926	945	14371	0	0	0	22941	0	1	0	0	1	1432	1	0	592	0	1	39340	2	94.8449
927	944	0	4060	0	11898	0	18019	1	0	0	4	17	1	0	4	5325	14	39343	3	86.361
931	941	0	0	38867	0	3	0	0	0	1	0	1	0	478	0	0	0	39350	2	98.7802
932	940	0	0	0	31961	0	10	0	0	0	1	2	0	0	0	7375	0	39349	2	81.2498
933	939	0	28801	0	0	0	1	0	1	0	1	0	0	0	0	10352	194	39350	2	73.1944
934	938	0	0	24113	0	0	0	0	15229	1	3	1	0	2	0	0	0	39349	1	61.2798
956	964	0	0	0	38770	0	1	407	0	35	0	0	0	0	0	138	0	39351	2	98.5261
957	963	2	2061	140	20118	1	11912	26	197	94	24	3361	13	17	62	944	360	39332	6	87.0385
958	962	39344	0	0	0	3	0	1	0	0	1	0	0	1	1	0	0	39351	2	99.9898
975	987	107	4465	20	25423	13	6593	30	69	159	3	1498	5	256	190	478	34	39343	6	93.0814
976	986	39344	0	0	0	2	0	1	0	0	0	0	2	2	0	0	0	39351	2	99.9873
977	985	0	39301	0	0	0	6	0	38	0	2	0	2	0	0	0	0	39349	2	99.8933
978	984	1	21	21521	10994	493	1663	31	126	417	0	1829	3	34	65	1446	700	39344	6	88.1786
979	983	39342	0	0	0	2	0	0	0	0	3	0	4	0	1	0	0	39352	2	99.9797
992	1002	0	11240	0	0	1	0	0	0	0	0	0	11798	0	0	11660	4651	39350	2	28.5667
993	1001	0	1	26910	0	9742	3	0	289	0	77	2004	0	0	0	0	323	39349	4	93.1561
994	1000	39338	0	0	0	2	0	2	0	0	2	0	4	0	0	0	0	39348	2	99.9797
995	999	1	0	22888	0	3	0	0	0	0	0	0	37	16401	0	0	16	39346	3	58.1813
1068	1116	0	1380	0	17916	0	16336	76	316	342	400	0	0	0	0	2580	0	39346	3	90.5607
1069	1115	30	0	0	0	24543	0	6901	1	0	7879	0	0	0	0	0	0	39354	2	62.4409
1070	1114	0	0	0	39352	0	2	1	0	0	0	1	0	0	0	1	0	39357	2	99.9924
1071	1113	0	3674	0	690	0	6047	0	0	1	0	1599	3908	0	13076	1068	9288	39351	3	26.4568
1077	1112	0	0	17311	0	22039	0	0	0	1	0	0	0	2	0	0	0	39353	2	99.9924
1078	1111	0	0	0	39354	0	0	2	0	0	0	0	0	0	1	1	0	39358	1	99.9898
1079	1109	0	0	39344	0	0	0	0	2	2	0	0	0	10	0	0	1	39359	1	99.9619
1080	1108	0	0	0	32352	0	0	2759	0	1923	0	0	0	0	0	2312	0	39346	1	82.2244
1082	1106	0	0	0	39353	0	0	1	0	2	0	2	0	0	0	1	0	39359	1	99.9848
1083	1105	26015	0	0	0	0	0	1	0	0	0	0	142	930	12261	0	0	39349	1	66.1135
1084	1104	39337	0	0	0	0	0	0	0	0	0	0	0	21	0	0	0	39358	1	99.9466
1086	1102	0	0	37821	0	1528	0	0	2	0	0	0	0	3	0	0	1	39355	2	99.9848
1087	1101	0	0	0	35936	0	3411	0	0	3	0	3	0	0	0	3	0	39356	2	99.9771
1088	1099	0	39353	0	0	0	4	0	0	0	0	0	0	0	0	1	0	39358	2	99.9975
1092	1098	0	31746	0	114	0	4680	3	221	8	384	12	3	0	1	1839	339	39350	3	92.859
1093	1097	0	0	39356	0	0	0	0	0	2	0	0	0	0	0	0	0	39358	1	99.9949
1117	1211	0	0	0	39351	0	3	0	0	2	0	0	0	0	0	0	0	39356	2	99.9949
1118	1210	39350	0	0	0	0	0	4	0	0	0	0	0	0	1	0	0	39355	1	99.9873
1119	1176	7287	0	23205	0	4099	0	6	2	1	1	33	7	4676	25	0	4	39346	3	87.9149
1120	1175	56	0	2	0	39237	0	1	0	0	52	0	0	0	0	0	8	39356	3	99.845
1121	1174	0	0	0	39327	0	3	2	0	8	0	1	0	0	0	15	0	39356	2	99.9339
1122	1173	1	32	10786	6	836	1177	81	3780	104	10505	10613	1	1	5	0	1425	39353	6	32.6227
1123	1172	0	0	39171	0	2	0	0	179	1	0	0	0	5	0	0	0	39358	2	99.53
1124	1171	37738	0	0	0	53	0	211	0	0	2	0	1	1220	129	0	0	39354	2	96.0284
1133	1164	0	11	0	24538	2	14457	111	0	3	1	175	0	0	29	27	1	39355	4	99.1183
1134	1163	0	0	0	26650	0	0	200	0	9713	0	3	0	0	0	2790	0	39356	1	67.7152
1135	1162	39340	0	0	0	0	0	0	0	0	0	0	4	5	8	0	0	39357	1	99.9568
1136	1160	0	38746	84	0	0	29	0	426	0	0	6	1	0	0	3	63	39358	3	98.7322
1138	1158	0	11	0	13436	0	24310	0	0	1	0	1355	0	0	216	16	0	39345	3	95.9639
1139	1157	0	39296	0	0	0	35	0	4	0	1	0	0	0	0	0	17	39353	2	99.9441
1143	1154	7957	0	0	4	0	3	3	0	2	0	0	1665	15568	14155	0	0	39357	3	20.2353
1144	1153	0	39339	0	0	0	12	0	1	0	3	0	1	0	0	1	0	39357	2	99.9848
1183	1193	0	0	0	1012	0	38331	0	0	0	0	6	0	0	0	0	0	39349	2	99.9848
1184	1192	0	0	0	39350	0	1	2	0	0	0	0	0	0	1	2	0	39356	2	99.9873
1194	1209	30375	0	0	0	0	0	1	0	0	0	0	17	8857	102	0	0	39352	1	77.1879
1195	1208	42	0	30234	0	954	0	0	45	12	0	4	3	8055	1	0	0	39350	3	79.3647
1196	1207	0	55	0	23178	0	3472	3	1	1	0	16	4	0	9	12610	7	39356	3	67.855
1197	1206	22276	11	2	40	603	0	32	2	1	1	55	13640	357	1507	348	476	39351	5	58.2755
1198	1205	0	0	39215	0	10	0	0	130	0	0	0	0	0	0	0	1	39356	2	99.6671
1199	1204	32760	0	2	0	7	0	0	0	0	5	0	3	6554	22	0	0	39353	3	83.2694
1218	1288	0	0	21317	0	17173	0	3	0	0	0	577	0	0	0	0	285	39355	2	97.8021
1219	1287	0	35	0	10383	0	28895	1	0	0	1	0	0	0	0	30	0	39345	3	99.9187
1220	1286	0	37591	0	4	0	171	0	1	0	0	0	0	0	0	1566	2	39335	3	96.0112
1221	1285	0	0	0	30206	0	2	7721	0	276	0	0	0	0	0	1149	0	39354	2	76.7597
1222	1284	17	38	11216	19	31	162	0	21	32	0	9	14775	11477	56	187	1315	39355	6	29.178
1236	1281	440	0	402	0	21375	1	0	0	0	0	11957	225	33	4428	0	487	39348	4	56.4654
1237	1280	39341	0	0	0	13	0	0	0	0	1	0	0	1	1	0	0	39357	2	99.9924
1238	1279	9	0	51	0	39290	0	3	0	0	3	0	0	0	0	0	0	39356	3	99.9848
1242	1274	0	10099	0	5	0	28755	0	483	0	14	0	0	0	0	0	0	39356	3	98.7372
1243	1273	0	39354	0	0	0	0	0	1	0	0	0	0	0	0	3	1	39359	1	99.9873
1244	1272	0	35165	0	0	0	1	0	0	0	0	0	42	0	0	498	3647	39353	2	89.3604
1245	1269	0	20	25	8302	4	48	890	12188	17360	92	0	0	0	0	425	0	39354	5	21.3422
1246	1268	38926	0	0	0	345	0	43	0	0	39	0	0	0	0	0	0	39353	2	99.7916
1247	1267	0	0	0	36	0	39266	0	0	0	0	47	0	0	10	0	0	39359	2	99.8552
1248	1266	0	149	0	13807	0	143	0	0	1	0	2233	640	0	16643	5462	265	39343	3	35.8361
1256	1265	39318	0	1	0	38	0	0	0	0	0	0	0	2	0	0	0	39359	3	99.9949
1257	1264	20007	0	1	0	10	0	0	0	0	0	0	0	19333	1	0	0	39352	3	50.8691
1335	1458	0	9	0	34915	0	204	3418	4	148	60	7	0	0	3	587	0	39355	3	89.2593
1336	1457	35512	0	0	0	3816	0	24	0	0	2	0	0	1	1	0	0	39356	2	99.9289
1337	1456	0	3	0	32	0	39317	0	4	0	2	1	0	0	0	0	0	39359	3	99.9822
1338	1455	2	195	1	6593	33	18334	18	181	7	1461	1836	31	1	30	215	10411	39349	6	63.9356
1341	1454	0	0	3247	0	36086	0	11	5	1	6	1	0	0	0	0	1	39358	2	99.9365
1342	1453	0	39202	0	0	0	5	0	0	0	1	0	30	0	0	3	120	39361	2	99.6087
1349	1450	3	0	0	0	39356	0	1	0	0	0	0	0	0	0	0	1	39361	2	99.9949
1350	1449	16061	0	2490	0	18450	0	4	2	0	5	134	0	1959	236	0	0	39341	3	94.052
1351	1448	0	0	39344	0	3	0	0	0	0	0	2	0	11	0	0	0	39360	2	99.967
1352	1447	0	0	0	39186	0	2	35	0	1	0	1	0	0	2	133	0	39360	2	99.563
1363	1375	0	0	0	39359	0	1	0	0	0	0	1	0	0	0	1	0	39362	2	99.9949
1364	1374	0	38378	0	0	0	0	0	0	0	1	0	373	0	0	341	265	39358	1	97.51
1365	1373	55	0	35157	0	3728	0	0	0	0	0	271	2	76	4	0	60	39353	3	98.9505
1385	1446	0	28087	0	0	0	1	0	0	0	0	0	0	0	0	11094	178	39360	2	71.3618
1386	1445	0	67	32609	0	2499	16	0	314	0	22	3770	0	2	4	0	59	39362	4	89.4035
1387	1444	39320	0	0	0	37	0	1	0	0	2	0	0	0	0	0	0	39360	2	99.9924
1392	1441	0	39334	0	0	0	8	0	1	0	0	0	1	0	0	15	0	39359	2	99.9568
1393	1440	0	0	38571	0	13	0	0	300	192	0	1	0	283	0	0	0	39360	2	98.0285
1395	1438	0	15754	0	0	0	23602	0	0	0	0	0	1	0	0	2	0	39359	2	99.9924
1396	1437	0	0	0	26373	0	12425	4	0	2	0	275	0	0	277	2	0	39358	2	98.5772
1397	1436	39338	0	0	0	21	0	1	0	0	1	0	0	1	0	0	0	39362	2	99.9924
1400	1434	0	204	0	17845	0	20457	0	1	0	5	170	0	0	107	565	2	39356	3	97.8402
1401	1433	38340	0	0	0	2	0	0	0	0	0	0	0	1017	0	0	0	39359	2	97.4161
1403	1430	0	0	39161	0	4	0	0	167	0	0	0	0	29	0	0	0	39361	2	99.502
1404	1429	23353	0	48	0	11567	0	0	0	0	0	0	0	4387	3	0	0	39358	3	88.846
1406	1427	0	0	39356	0	3	0	0	0	0	0	0	0	1	0	0	0	39360	2	99.9975
1407	1426	0	0	0	32758	0	0	129	0	11	0	0	0	0	0	6460	0	39358	1	83.2309
1413	1425	16655	0	0	0	0	0	0	0	0	0	0	2	22547	154	0	0	39358	1	42.3167
1414	1424	1	0	23151	0	0	0	0	0	0	0	0	0	16205	2	0	0	39359	2	58.8226
1415	1423	0	0	0	39322	0	5	2	0	3	0	0	0	0	0	28	0	39360	2	99.9162
1460	1522	0	6462	0	19552	0	490	0	0	0	0	30	0	0	3	321	3	26861	3	98.6709
1461	1521	0	26181	0	3	0	202	0	2	0	0	0	1	0	0	460	31	26880	3	98.1622
1462	1519	0	0	0	39329	0	0	30	0	0	0	0	0	0	0	1	0	39360	1	99.9212
1463	1518	39362	0	0	0	0	0	0	0	0	0	0	0	0	0	0	0	39362	1	100
1464	1517	39264	0	0	0	5	0	3	0	0	6	0	0	72	4	0	0	39354	2	99.784
1465	1516	0	39297	0	0	0	15	0	1	0	0	0	5	0	0	35	0	39353	2	99.8958
1466	1515	39108	0	0	1	205	0	33	0	0	3	0	0	0	5	0	0	39355	3	99.8958
1467	1513	0	11833	0	134	0	17177	0	10044	4	128	5	1	1	6	21	3	39357	3	74.0504
1468	1512	0	3	0	27183	0	12131	1	0	1	0	20	0	0	7	14	0	39360	3	99.8908
1469	1511	0	39243	0	0	0	14	0	0	0	0	0	1	0	0	3	16	39277	2	99.9491
1472	1506	0	39261	0	0	0	18	0	3	4	0	1	0	0	0	68	6	39361	2	99.7917
1473	1505	0	0	39008	0	36	0	0	6	0	2	238	0	4	0	0	67	39361	2	99.1946
1474	1504	0	27141	0	2	0	12208	0	3	0	1	1	0	0	0	2	1	39359	3	99.9797
1475	1503	0	38947	0	0	0	400	0	2	0	0	0	0	0	0	7	1	39357	2	99.9746
1476	1502	0	0	38780	0	450	0	0	0	0	0	80	0	2	0	0	47	39359	2	99.6722
1477	1501	1	0	31	0	39318	0	0	0	0	4	2	0	0	0	0	0	39356	3	99.9848
1483	1497	0	0	27161	0	0	0	0	2	5	0	0	0	12194	0	0	0	39362	1	69.0031
1484	1496	0	0	0	38964	0	33	0	0	0	0	361	0	0	2	4	0	39364	2	99.0677
1485	1495	0	25232	0	2	0	14116	0	0	0	1	2	2	0	0	6	1	39362	3	99.9695
1527	1550	17913	0	14	0	2732	0	38	0	0	0	0	1	466	4	0	0	21168	3	97.5954
1528	1549	0	0	22349	0	25	0	0	1	0	0	0	0	11	0	0	0	22386	2	99.9464
1529	1548	0	0	1	22389	0	21	3	0	6	0	6	0	0	8	1	0	22435	3	99.893
1530	1547	2	0	6	0	22505	0	6	0	0	2	2	0	0	0	0	0	22523	3	99.9556
1531	1545	0	0	0	23792	0	3	0	0	2	0	7	0	0	1	2	0	23807	2	99.9496
1532	1544	0	23868	0	0	0	0	0	0	0	0	0	0	0	0	3	4	23875	1	99.9707
1533	1543	0	0	24216	0	8	0	0	3	2	0	1	0	2	0	0	1	24233	2	99.9629
1534	1542	0	24852	0	0	0	3	0	0	0	0	0	2	0	0	2	3	24862	2	99.9718
1535	1541	0	4	0	25103	0	4	0	0	0	0	0	0	0	2	3	0	25116	3	99.9801
1536	1540	0	25163	0	0	0	2	0	1	0	1	0	1	0	0	8	1	25177	2	99.9523
Presented in table base pair (BP) counts are based on alignment of all unique vRNA5 sequences available in NCBI Influenza Virus Database. Base pairs in columns i-j correspond to secondary structure model of vRNA5 of A/California/04/2009 (Figure 4). Canonical pairs are presented to the left of the vertical line separating the UG and GA columns. The compensatory and consistent mutations are marked …
